# Supplementary material for: 3-Amino­benzoic acid–4,4′-bipyridine (2/3)
Source: Acta Crystallogr Sect E Struct Rep Online. 2012 Jul 28;68(Pt 8):o2569. doi: 10.1107/S1600536812033181 (PMC3415010; doi:10.1107/S1600536812033181)
Supplement: Supplementary file 1 [file e-68-o2569-sup1.cif]

##############################################################################
#                                                                            #
# This CIF contains the data in a paper accepted for publication in          #
# Acta Crystallographica Section E. It conforms to the requirements of       #
# Notes for Authors for Acta Crystallographica Section E, and has been       #
# peer reviewed under the auspices of the IUCr Commission on Journals.       #
#                                                                            #
# Full details of the Crystallographic Information File format               #
# are given in the paper "The Crystallographic Information File (CIF):       #
# a New Standard Archive File for Crystallography" by S. R. Hall, F. H.      #
# Allen and I. D. Brown [Acta Cryst. (1991), A47, 655-685].                  #
#                                                                            #
# The current version of the core CIF dictionary is obtainable from          #
# ftp://ftp.iucr.org/pub/cif_core.dic.                                       #
#                                                                            #
# Software is freely available for graphical display of the structure(s)     #
# in this CIF. For information consult the CIF software page                 #
# http://www.iucr.org/resources/cif/software.                                #
#                                                                            #
# This file may be used for bona fide research purposes within the           #
# scientific community so long as proper attribution is given to the journal # 
# article from which it was obtained.                                        #
#                                                                            #
##############################################################################
data_I
_audit_creation_method     SHELXL-97
_chemical_name_systematic
;
3-Aminobenzoic acid--4,4'-bipyridine (2/3)
;
_chemical_name_common     ?
_chemical_formula_moiety     '3(C10 H8 N2), 2(C7 H7 N O2)'
_chemical_formula_sum     'C44 H38 N8 O4'
_chemical_formula_iupac     '3C10 H8 N2, 2C7 H7 N O2'
_chemical_formula_weight     742.82
_chemical_melting_point     ?
_symmetry_cell_setting     triclinic
_symmetry_space_group_name_H-M     'P -1'
loop_
    _symmetry_equiv_pos_as_xyz
    'x, y, z'
    '-x, -y, -z'
_cell_length_a     9.371(3)
_cell_length_b     11.991(4)
_cell_length_c     17.653(6)
_cell_angle_alpha     94.910(11)
_cell_angle_beta     90.224(10)
_cell_angle_gamma     102.128(11)
_cell_volume     1931.6(11)
_cell_formula_units_Z     2
_cell_measurement_reflns_used     3914
_cell_measurement_theta_min     2.22
_cell_measurement_theta_max     23.59
_cell_measurement_temperature     296(2)
_exptl_crystal_description     'plate'
_exptl_crystal_colour     'yellow'
_exptl_crystal_size_max     0.620
_exptl_crystal_size_mid     0.340
_exptl_crystal_size_min     0.050
_exptl_crystal_density_diffrn     1.277
_exptl_crystal_density_meas     ?
_exptl_crystal_density_method     'not measured'
_exptl_crystal_F_000     780
_exptl_absorpt_coefficient_mu     0.085
_exptl_absorpt_correction_type     none
_exptl_absorpt_process_details     ?
_exptl_absorpt_correction_T_min     ?
_exptl_absorpt_correction_T_max     ?
_exptl_special_details     ?
_diffrn_ambient_temperature     296(2)
_diffrn_radiation_type     MoK\a
_diffrn_radiation_wavelength     0.71073
_diffrn_radiation_source     'fine-focus sealed tube'
_diffrn_radiation_monochromator     graphite
_diffrn_measurement_device_type     'Bruker APEXII CCD'
_diffrn_measurement_method     '\f and \w scans'
_diffrn_detector_area_resol_mean     ?
_diffrn_reflns_number     14412
_diffrn_reflns_av_R_equivalents     0.0250
_diffrn_reflns_av_sigmaI/netI     0.0446
_diffrn_reflns_theta_min     1.16
_diffrn_reflns_theta_max     25.01
_diffrn_reflns_theta_full     25.01
_diffrn_measured_fraction_theta_max     0.957
_diffrn_measured_fraction_theta_full     0.957
_diffrn_reflns_limit_h_min     -11
_diffrn_reflns_limit_h_max     11
_diffrn_reflns_limit_k_min     -13
_diffrn_reflns_limit_k_max     14
_diffrn_reflns_limit_l_min     -21
_diffrn_reflns_limit_l_max     20
_diffrn_standards_number     0
_diffrn_standards_interval_count     3
_diffrn_standards_interval_time     120
_diffrn_standards_decay_%     0
_refine_special_details
;
Refinement of <i>F</i>^2^ against ALL reflections. The weighted <i>R</i>-factor
<i>wR</i> and goodness of fit <i>S</i> are based on <i>F</i>^2^, conventional
<i>R</i>-factors <i>R</i> are based on <i>F</i>, with <i>F</i> set to zero for
negative <i>F</i>^2^. The threshold expression of <i>F</i>^2^ >
\s(<i>F</i>^2^) is used only for calculating <i>R</i>-factors(gt) <i>etc</i>.
and is not relevant to the choice of reflections for refinement.
<i>R</i>-factors based on <i>F</i>^2^ are statistically about twice as large
as those based on <i>F</i>, and <i>R</i>- factors based on ALL data will be
even larger.
;
_reflns_number_total     6518
_reflns_number_gt     3893
_reflns_threshold_expression     I>2sigma(I)
_refine_ls_structure_factor_coef     Fsqd
_refine_ls_matrix_type     full
_refine_ls_R_factor_all     0.1123
_refine_ls_R_factor_gt     0.0705
_refine_ls_wR_factor_gt     0.2173
_refine_ls_wR_factor_ref     0.2518
_refine_ls_goodness_of_fit_ref     1.072
_refine_ls_restrained_S_all     1.072
_refine_ls_number_reflns     6518
_refine_ls_number_parameters     513
_refine_ls_number_restraints     0
_refine_ls_hydrogen_treatment     mixed
_refine_ls_weighting_scheme     calc
_refine_ls_weighting_details
         'calc w=1/[\s^2^(Fo^2^)+(0.1384P)^2^+0.4180P] where P=(Fo^2^+2Fc^2^)/3'
_atom_sites_solution_hydrogens     geom
_atom_sites_solution_primary     direct
_atom_sites_solution_secondary     difmap
_refine_ls_shift/su_max     0.000
_refine_ls_shift/su_mean     0.000
_refine_diff_density_max     0.313
_refine_diff_density_min     -0.294
_refine_ls_extinction_method     none
_refine_ls_extinction_coef     ?
loop_
    _atom_type_symbol
    _atom_type_description
    _atom_type_scat_dispersion_real
    _atom_type_scat_dispersion_imag
    _atom_type_scat_source
    'C' 'C' 0.0033 0.0016
                         'International Tables Vol C Tables 4.2.6.8 and 6.1.1.4'
    'H' 'H' 0.0000 0.0000
                         'International Tables Vol C Tables 4.2.6.8 and 6.1.1.4'
    'N' 'N' 0.0061 0.0033
                         'International Tables Vol C Tables 4.2.6.8 and 6.1.1.4'
    'O' 'O' 0.0106 0.0060
                         'International Tables Vol C Tables 4.2.6.8 and 6.1.1.4'
_computing_data_collection     'APEX2 (Bruker, 2011)'
_computing_cell_refinement     'SAINT (Bruker, 2011)'
_computing_data_reduction     'SAINT (Bruker, 2011)'
_computing_structure_solution     'SHELXS97 (Sheldrick, 2008)'
_computing_structure_refinement     'SHELXL97 (Sheldrick, 2008)'
_computing_molecular_graphics     'SHELXTL (Sheldrick, 2008)'
_computing_publication_material     'SHELXTL (Sheldrick, 2008)'
loop_
    _atom_site_type_symbol
    _atom_site_label
    _atom_site_fract_x
    _atom_site_fract_y
    _atom_site_fract_z
    _atom_site_U_iso_or_equiv
    _atom_site_adp_type
    _atom_site_calc_flag
    _atom_site_refinement_flags
    _atom_site_occupancy
    _atom_site_symmetry_multiplicity
    _atom_site_disorder_assembly
    _atom_site_disorder_group
    O O4 0.2374(3) 0.7665(2) 0.37029(13) 0.0653(7) Uani d . 1 1 . .
    O O2 0.2525(3) 0.1595(2) 0.12426(13) 0.0686(7) Uani d . 1 1 . .
    C C38 0.2173(3) 0.6986(3) 0.24016(15) 0.0419(7) Uani d . 1 1 . .
    C C31 0.2317(3) 0.2219(3) 0.25340(16) 0.0453(7) Uani d . 1 1 . .
    N N7 0.2381(3) 0.3911(3) 0.43764(14) 0.0716(9) Uani d . 1 1 . .
    H H7A 0.2429 0.3827 0.4854 0.086 Uiso calc R 1 1 . .
    H H7B 0.2347 0.4570 0.4228 0.086 Uiso calc R 1 1 . .
    O O3 0.1895(3) 0.5792(2) 0.34188(12) 0.0728(8) Uani d . 1 1 . .
    C C35 0.2356(3) 0.2994(3) 0.38509(16) 0.0480(8) Uani d . 1 1 . .
    C C41 0.2283(3) 0.7337(3) 0.08730(17) 0.0527(8) Uani d . 1 1 . .
    H H41A 0.2319 0.7465 0.0361 0.063 Uiso calc R 1 1 . .
    C C44 0.2138(3) 0.6754(3) 0.32162(16) 0.0449(7) Uani d . 1 1 . .
    O O1 0.2077(4) 0.3316(2) 0.15097(12) 0.0843(9) Uani d . 1 1 . .
    C C32 0.2392(4) 0.1155(3) 0.27634(17) 0.0541(8) Uani d . 1 1 . .
    H H32A 0.2418 0.0545 0.2405 0.065 Uiso calc R 1 1 . .
    C C18 0.2790(3) 0.2763(3) -0.16668(16) 0.0479(8) Uani d . 1 1 . .
    C C36 0.2291(3) 0.3127(3) 0.30716(15) 0.0471(8) Uani d . 1 1 . .
    H H36A 0.2229 0.3835 0.2912 0.056 Uiso calc R 1 1 . .
    C C43 0.2111(3) 0.6072(3) 0.18637(15) 0.0461(7) Uani d . 1 1 . .
    H H43A 0.2019 0.5340 0.2021 0.055 Uiso calc R 1 1 . .
    C C34 0.2409(3) 0.1914(3) 0.40706(17) 0.0527(8) Uani d . 1 1 . .
    H H34A 0.2433 0.1802 0.4585 0.063 Uiso calc R 1 1 . .
    N N8 0.2155(4) 0.5309(3) 0.05628(14) 0.0773(10) Uani d . 1 1 . .
    H H8A 0.2199 0.5406 0.0086 0.093 Uiso calc R 1 1 . .
    H H8B 0.2094 0.4636 0.0711 0.093 Uiso calc R 1 1 . .
    C C23 0.2592(3) 0.6558(3) 0.66064(16) 0.0473(7) Uani d . 1 1 . .
    C C42 0.2184(3) 0.6223(3) 0.10845(16) 0.0491(8) Uani d . 1 1 . .
    C C37 0.2289(3) 0.2435(3) 0.17188(16) 0.0500(8) Uani d . 1 1 . .
    C C13 0.2825(3) 0.3010(3) -0.24750(16) 0.0497(8) Uani d . 1 1 . .
    C C39 0.2286(3) 0.8082(3) 0.21794(17) 0.0514(8) Uani d . 1 1 . .
    H H39A 0.2332 0.8702 0.2541 0.062 Uiso calc R 1 1 . .
    N N6 0.2662(4) 0.5891(3) 0.89493(15) 0.0756(9) Uani d . 1 1 . .
    C C28 0.2610(3) 0.6319(3) 0.74141(16) 0.0479(8) Uani d . 1 1 . .
    N N4 0.2684(3) 0.2220(3) -0.01622(15) 0.0640(8) Uani d . 1 1 . .
    N N3 0.2904(4) 0.3476(3) -0.40037(16) 0.0818(10) Uani d . 1 1 . .
    N N5 0.2546(3) 0.7082(3) 0.50962(14) 0.0612(8) Uani d . 1 1 . .
    C C33 0.2426(4) 0.1014(3) 0.35363(18) 0.0579(9) Uani d . 1 1 . .
    H H33A 0.2461 0.0300 0.3694 0.070 Uiso calc R 1 1 . .
    C C40 0.2329(3) 0.8241(3) 0.14098(18) 0.0554(8) Uani d . 1 1 . .
    H H40A 0.2391 0.8972 0.1256 0.067 Uiso calc R 1 1 . .
    C C27 0.3880(4) 0.6226(3) 0.77845(17) 0.0606(9) Uani d . 1 1 . .
    H H27A 0.4750 0.6300 0.7523 0.073 Uiso calc R 1 1 . .
    C C26 0.3852(4) 0.6022(4) 0.85425(19) 0.0717(11) Uani d . 1 1 . .
    H H26A 0.4722 0.5975 0.8780 0.086 Uiso calc R 1 1 . .
    C C17 0.3960(4) 0.2479(3) -0.13103(18) 0.0626(10) Uani d . 1 1 . .
    H H17A 0.4814 0.2462 -0.1574 0.075 Uiso calc R 1 1 . .
    C C19 0.1573(4) 0.2791(3) -0.12358(18) 0.0623(9) Uani d . 1 1 . .
    H H19A 0.0758 0.2989 -0.1445 0.075 Uiso calc R 1 1 . .
    C C24 0.1354(4) 0.6189(3) 0.61445(18) 0.0615(9) Uani d . 1 1 . .
    H H24A 0.0510 0.5757 0.6334 0.074 Uiso calc R 1 1 . .
    C C12 0.4107(4) 0.3535(3) -0.28055(18) 0.0643(10) Uani d . 1 1 . .
    H H12A 0.4973 0.3738 -0.2520 0.077 Uiso calc R 1 1 . .
    C C22 0.3807(4) 0.7180(3) 0.62811(18) 0.0619(9) Uani d . 1 1 . .
    H H22A 0.4668 0.7438 0.6566 0.074 Uiso calc R 1 1 . .
    C C16 0.3865(4) 0.2222(4) -0.05703(18) 0.0704(11) Uani d . 1 1 . .
    H H16A 0.4673 0.2039 -0.0342 0.084 Uiso calc R 1 1 . .
    C C25 0.1382(4) 0.6465(3) 0.54070(18) 0.0665(10) Uani d . 1 1 . .
    H H25A 0.0541 0.6206 0.5106 0.080 Uiso calc R 1 1 . .
    C C11 0.4087(5) 0.3751(4) -0.35570(19) 0.0762(11) Uani d . 1 1 . .
    H H11A 0.4955 0.4112 -0.3764 0.091 Uiso calc R 1 1 . .
    C C21 0.3740(4) 0.7417(3) 0.55334(18) 0.0675(10) Uani d . 1 1 . .
    H H21A 0.4574 0.7832 0.5325 0.081 Uiso calc R 1 1 . .
    C C20 0.1572(4) 0.2523(3) -0.04944(19) 0.0685(10) Uani d . 1 1 . .
    H H20A 0.0746 0.2558 -0.0211 0.082 Uiso calc R 1 1 . .
    C C14 0.1599(4) 0.2723(4) -0.29407(19) 0.0750(11) Uani d . 1 1 . .
    H H14A 0.0711 0.2366 -0.2751 0.090 Uiso calc R 1 1 . .
    C C29 0.1364(4) 0.6188(4) 0.78445(18) 0.0706(11) Uani d . 1 1 . .
    H H29A 0.0476 0.6237 0.7628 0.085 Uiso calc R 1 1 . .
    C C30 0.1453(5) 0.5984(4) 0.8596(2) 0.0818(12) Uani d . 1 1 . .
    H H30A 0.0603 0.5907 0.8875 0.098 Uiso calc R 1 1 . .
    C C15 0.1693(5) 0.2968(5) -0.3688(2) 0.0928(15) Uani d . 1 1 . .
    H H15A 0.0849 0.2761 -0.3991 0.111 Uiso calc R 1 1 . .
    C C8 0.7232(4) 0.0224(3) 0.2943(2) 0.0598(9) Uani d . 1 1 . .
    C C3 0.7286(4) 0.0451(3) 0.2136(2) 0.0647(9) Uani d . 1 1 . .
    C C9 0.5967(4) -0.0339(3) 0.3258(2) 0.0760(11) Uani d . 1 1 . .
    H H9A 0.5130 -0.0604 0.2955 0.091 Uiso calc R 1 1 . .
    N N2 0.7093(6) -0.0184(4) 0.4481(2) 0.1066(13) Uani d . 1 1 . .
    C C4 0.6089(5) 0.0650(4) 0.1757(2) 0.0874(13) Uani d . 1 1 . .
    H H4B 0.5225 0.0660 0.2012 0.105 Uiso calc R 1 1 . .
    C C7 0.8441(4) 0.0586(4) 0.3433(2) 0.0790(11) Uani d . 1 1 . .
    H H7C 0.9323 0.0976 0.3255 0.095 Uiso calc R 1 1 . .
    N N1 0.7348(8) 0.0833(4) 0.0594(2) 0.1276(18) Uani d . 1 1 . .
    C C10 0.5937(6) -0.0509(4) 0.4012(3) 0.0995(15) Uani d . 1 1 . .
    H H10A 0.5060 -0.0874 0.4210 0.119 Uiso calc R 1 1 . .
    C C2 0.8530(5) 0.0441(4) 0.1716(2) 0.0866(12) Uani d . 1 1 . .
    H H2B 0.9366 0.0303 0.1943 0.104 Uiso calc R 1 1 . .
    C C6 0.8314(6) 0.0361(5) 0.4181(3) 0.0984(15) Uani d . 1 1 . .
    H H6B 0.9135 0.0604 0.4498 0.118 Uiso calc R 1 1 . .
    C C5 0.6177(8) 0.0833(5) 0.1007(3) 0.122(2) Uani d . 1 1 . .
    H H5B 0.5351 0.0968 0.0768 0.146 Uiso calc R 1 1 . .
    C C1 0.8513(7) 0.0639(5) 0.0957(3) 0.1154(18) Uani d . 1 1 . .
    H H1B 0.9359 0.0637 0.0684 0.138 Uiso calc R 1 1 . .
    H H'' 0.239(4) 0.744(4) 0.425(2) 0.101(13) Uiso d . 1 1 . .
    H H' 0.248(4) 0.178(4) 0.071(2) 0.099(13) Uiso d . 1 1 . .
loop_
    _atom_site_aniso_label
    _atom_site_aniso_U_11
    _atom_site_aniso_U_22
    _atom_site_aniso_U_33
    _atom_site_aniso_U_12
    _atom_site_aniso_U_13
    _atom_site_aniso_U_23
    O4 0.1013(18) 0.0551(15) 0.0357(12) 0.0066(13) -0.0032(12) 0.0073(11)
    O2 0.1079(19) 0.0677(17) 0.0377(13) 0.0335(14) 0.0087(12) 0.0097(12)
    C38 0.0456(16) 0.0447(18) 0.0357(15) 0.0066(13) -0.0013(12) 0.0125(14)
    C31 0.0505(17) 0.0510(19) 0.0385(16) 0.0160(14) 0.0045(13) 0.0141(14)
    N7 0.114(2) 0.076(2) 0.0328(14) 0.0344(19) -0.0027(15) 0.0096(15)
    O3 0.130(2) 0.0503(15) 0.0366(12) 0.0117(14) 0.0021(12) 0.0158(11)
    C35 0.0530(18) 0.061(2) 0.0345(15) 0.0193(15) 0.0021(13) 0.0147(15)
    C41 0.0566(19) 0.066(2) 0.0381(16) 0.0107(16) -0.0010(13) 0.0227(16)
    C44 0.0517(17) 0.0478(19) 0.0350(15) 0.0080(14) 0.0001(12) 0.0087(15)
    O1 0.161(3) 0.0675(17) 0.0400(13) 0.0535(18) 0.0096(14) 0.0191(13)
    C32 0.069(2) 0.051(2) 0.0467(18) 0.0176(16) 0.0069(15) 0.0143(16)
    C18 0.0554(18) 0.054(2) 0.0376(16) 0.0186(15) 0.0016(14) 0.0050(14)
    C36 0.0579(18) 0.0513(19) 0.0369(16) 0.0178(15) 0.0026(13) 0.0154(14)
    C43 0.0595(18) 0.0426(18) 0.0358(15) 0.0053(14) 0.0009(13) 0.0152(14)
    C34 0.0572(19) 0.072(2) 0.0343(15) 0.0181(16) 0.0030(13) 0.0229(16)
    N8 0.139(3) 0.064(2) 0.0304(14) 0.0217(19) 0.0057(16) 0.0099(14)
    C23 0.0546(18) 0.0477(19) 0.0389(16) 0.0070(15) 0.0030(14) 0.0093(14)
    C42 0.0566(18) 0.057(2) 0.0332(15) 0.0070(15) 0.0004(13) 0.0123(15)
    C37 0.066(2) 0.051(2) 0.0363(16) 0.0167(16) 0.0026(14) 0.0084(15)
    C13 0.0586(19) 0.060(2) 0.0368(16) 0.0263(16) 0.0008(14) 0.0084(15)
    C39 0.063(2) 0.0462(19) 0.0448(17) 0.0091(15) -0.0030(14) 0.0090(15)
    N6 0.091(2) 0.094(3) 0.0376(15) 0.0057(19) 0.0053(16) 0.0166(16)
    C28 0.0571(19) 0.0473(19) 0.0356(16) 0.0021(14) 0.0008(14) 0.0054(14)
    N4 0.081(2) 0.078(2) 0.0371(14) 0.0252(16) 0.0047(14) 0.0070(14)
    N3 0.097(3) 0.115(3) 0.0423(16) 0.036(2) 0.0021(17) 0.0206(18)
    N5 0.078(2) 0.0669(19) 0.0357(14) 0.0062(15) -0.0010(14) 0.0074(14)
    C33 0.068(2) 0.060(2) 0.054(2) 0.0214(17) 0.0041(16) 0.0254(18)
    C40 0.066(2) 0.049(2) 0.054(2) 0.0092(16) -0.0025(15) 0.0241(17)
    C27 0.066(2) 0.072(2) 0.0423(18) 0.0084(18) 0.0042(15) 0.0138(17)
    C26 0.083(3) 0.083(3) 0.047(2) 0.010(2) -0.0066(19) 0.0183(19)
    C17 0.059(2) 0.092(3) 0.0444(18) 0.0281(19) 0.0010(15) 0.0155(18)
    C19 0.064(2) 0.084(3) 0.0465(18) 0.0295(19) 0.0041(16) 0.0138(18)
    C24 0.061(2) 0.073(2) 0.0446(18) -0.0025(17) 0.0021(15) 0.0102(17)
    C12 0.064(2) 0.088(3) 0.0443(18) 0.0205(19) 0.0021(16) 0.0125(18)
    C22 0.058(2) 0.082(3) 0.0429(18) 0.0045(18) -0.0003(15) 0.0156(18)
    C16 0.069(2) 0.105(3) 0.0449(19) 0.030(2) -0.0025(17) 0.023(2)
    C25 0.071(2) 0.079(3) 0.0443(19) 0.003(2) -0.0107(16) 0.0053(18)
    C11 0.086(3) 0.101(3) 0.047(2) 0.025(2) 0.0108(19) 0.024(2)
    C21 0.068(2) 0.086(3) 0.0453(19) 0.0020(19) 0.0060(17) 0.0181(19)
    C20 0.075(2) 0.092(3) 0.0468(19) 0.033(2) 0.0143(17) 0.0145(19)
    C14 0.061(2) 0.119(4) 0.050(2) 0.024(2) -0.0042(17) 0.020(2)
    C29 0.063(2) 0.104(3) 0.0454(19) 0.015(2) 0.0073(16) 0.019(2)
    C30 0.081(3) 0.117(4) 0.045(2) 0.011(2) 0.0157(19) 0.014(2)
    C15 0.081(3) 0.150(5) 0.051(2) 0.030(3) -0.015(2) 0.021(3)
    C8 0.066(2) 0.048(2) 0.067(2) 0.0104(17) -0.0014(17) 0.0148(17)
    C3 0.077(2) 0.046(2) 0.070(2) 0.0068(17) 0.000(2) 0.0151(18)
    C9 0.075(3) 0.067(3) 0.079(3) -0.006(2) -0.006(2) 0.020(2)
    N2 0.140(4) 0.104(3) 0.079(3) 0.019(3) -0.002(3) 0.041(2)
    C4 0.111(3) 0.086(3) 0.074(3) 0.036(3) -0.006(2) 0.022(2)
    C7 0.069(2) 0.090(3) 0.078(3) 0.012(2) -0.005(2) 0.019(2)
    N1 0.213(6) 0.098(3) 0.074(3) 0.027(4) 0.007(3) 0.035(3)
    C10 0.110(4) 0.095(4) 0.087(3) -0.004(3) 0.008(3) 0.036(3)
    C2 0.089(3) 0.083(3) 0.080(3) -0.003(2) 0.009(2) 0.015(2)
    C6 0.100(4) 0.117(4) 0.080(3) 0.023(3) -0.020(3) 0.019(3)
    C5 0.179(6) 0.121(5) 0.081(4) 0.062(4) -0.014(4) 0.029(3)
    C1 0.150(5) 0.103(4) 0.082(3) -0.003(4) 0.030(3) 0.022(3)
_geom_special_details
;
All e.s.d.'s (except the e.s.d. in the dihedral angle between two l.s. planes)
are estimated using the full covariance matrix. The cell e.s.d.'s are taken
into account individually in the estimation of e.s.d.'s in distances, angles
and torsion angles; correlations between e.s.d.'s in cell parameters are only
used when they are defined by crystal symmetry. An approximate (isotropic)
treatment of cell e.s.d.'s is used for estimating e.s.d.'s involving l.s.
planes.
;
loop_
    _geom_bond_atom_site_label_1
    _geom_bond_atom_site_label_2
    _geom_bond_site_symmetry_2
    _geom_bond_distance
    _geom_bond_publ_flag
    O4 C44 . 1.310(4) ?
    O4 H'' . 1.03(4) ?
    O2 C37 . 1.312(4) ?
    O2 H' . 0.98(4) ?
    C38 C43 . 1.378(4) ?
    C38 C39 . 1.387(4) ?
    C38 C44 . 1.487(4) ?
    C31 C32 . 1.386(4) ?
    C31 C36 . 1.386(4) ?
    C31 C37 . 1.485(4) ?
    N7 C35 . 1.373(4) ?
    N7 H7A . 0.8600 ?
    N7 H7B . 0.8600 ?
    O3 C44 . 1.213(4) ?
    C35 C34 . 1.394(4) ?
    C35 C36 . 1.401(4) ?
    C41 C40 . 1.370(4) ?
    C41 C42 . 1.402(5) ?
    C41 H41A . 0.9300 ?
    O1 C37 . 1.203(4) ?
    C32 C33 . 1.390(4) ?
    C32 H32A . 0.9300 ?
    C18 C19 . 1.378(4) ?
    C18 C17 . 1.379(4) ?
    C18 C13 . 1.481(4) ?
    C36 H36A . 0.9300 ?
    C43 C42 . 1.403(4) ?
    C43 H43A . 0.9300 ?
    C34 C33 . 1.374(4) ?
    C34 H34A . 0.9300 ?
    N8 C42 . 1.365(4) ?
    N8 H8A . 0.8600 ?
    N8 H8B . 0.8600 ?
    C23 C22 . 1.380(4) ?
    C23 C24 . 1.386(4) ?
    C23 C28 . 1.479(4) ?
    C13 C14 . 1.376(4) ?
    C13 C12 . 1.389(5) ?
    C39 C40 . 1.387(4) ?
    C39 H39A . 0.9300 ?
    N6 C26 . 1.317(5) ?
    N6 C30 . 1.322(5) ?
    C28 C29 . 1.385(4) ?
    C28 C27 . 1.385(4) ?
    N4 C16 . 1.323(4) ?
    N4 C20 . 1.324(4) ?
    N3 C15 . 1.320(5) ?
    N3 C11 . 1.324(5) ?
    N5 C21 . 1.327(4) ?
    N5 C25 . 1.332(5) ?
    C33 H33A . 0.9300 ?
    C40 H40A . 0.9300 ?
    C27 C26 . 1.380(4) ?
    C27 H27A . 0.9300 ?
    C26 H26A . 0.9300 ?
    C17 C16 . 1.367(4) ?
    C17 H17A . 0.9300 ?
    C19 C20 . 1.374(4) ?
    C19 H19A . 0.9300 ?
    C24 C25 . 1.369(5) ?
    C24 H24A . 0.9300 ?
    C12 C11 . 1.374(5) ?
    C12 H12A . 0.9300 ?
    C22 C21 . 1.378(4) ?
    C22 H22A . 0.9300 ?
    C16 H16A . 0.9300 ?
    C25 H25A . 0.9300 ?
    C11 H11A . 0.9300 ?
    C21 H21A . 0.9300 ?
    C20 H20A . 0.9300 ?
    C14 C15 . 1.375(5) ?
    C14 H14A . 0.9300 ?
    C29 C30 . 1.374(5) ?
    C29 H29A . 0.9300 ?
    C30 H30A . 0.9300 ?
    C15 H15A . 0.9300 ?
    C8 C9 . 1.380(5) ?
    C8 C7 . 1.393(5) ?
    C8 C3 . 1.472(5) ?
    C3 C4 . 1.378(5) ?
    C3 C2 . 1.385(6) ?
    C9 C10 . 1.363(6) ?
    C9 H9A . 0.9300 ?
    N2 C6 . 1.329(6) ?
    N2 C10 . 1.331(6) ?
    C4 C5 . 1.359(6) ?
    C4 H4B . 0.9300 ?
    C7 C6 . 1.370(6) ?
    C7 H7C . 0.9300 ?
    N1 C5 . 1.320(7) ?
    N1 C1 . 1.336(7) ?
    C10 H10A . 0.9300 ?
    C2 C1 . 1.381(6) ?
    C2 H2B . 0.9300 ?
    C6 H6B . 0.9300 ?
    C5 H5B . 0.9300 ?
    C1 H1B . 0.9300 ?
loop_
    _geom_angle_atom_site_label_1
    _geom_angle_atom_site_label_2
    _geom_angle_atom_site_label_3
    _geom_angle_site_symmetry_1
    _geom_angle_site_symmetry_3
    _geom_angle
    _geom_angle_publ_flag
    C44 O4 H'' . . 111(2) ?
    C37 O2 H' . . 111(2) ?
    C43 C38 C39 . . 120.3(3) ?
    C43 C38 C44 . . 117.9(3) ?
    C39 C38 C44 . . 121.9(3) ?
    C32 C31 C36 . . 120.1(3) ?
    C32 C31 C37 . . 122.1(3) ?
    C36 C31 C37 . . 117.8(3) ?
    C35 N7 H7A . . 120.0 ?
    C35 N7 H7B . . 120.0 ?
    H7A N7 H7B . . 120.0 ?
    N7 C35 C34 . . 121.6(3) ?
    N7 C35 C36 . . 120.4(3) ?
    C34 C35 C36 . . 118.0(3) ?
    C40 C41 C42 . . 121.0(3) ?
    C40 C41 H41A . . 119.5 ?
    C42 C41 H41A . . 119.5 ?
    O3 C44 O4 . . 122.1(3) ?
    O3 C44 C38 . . 122.7(3) ?
    O4 C44 C38 . . 115.2(3) ?
    C31 C32 C33 . . 119.1(3) ?
    C31 C32 H32A . . 120.5 ?
    C33 C32 H32A . . 120.5 ?
    C19 C18 C17 . . 116.6(3) ?
    C19 C18 C13 . . 121.4(3) ?
    C17 C18 C13 . . 122.0(3) ?
    C31 C36 C35 . . 121.0(3) ?
    C31 C36 H36A . . 119.5 ?
    C35 C36 H36A . . 119.5 ?
    C38 C43 C42 . . 121.4(3) ?
    C38 C43 H43A . . 119.3 ?
    C42 C43 H43A . . 119.3 ?
    C33 C34 C35 . . 120.8(3) ?
    C33 C34 H34A . . 119.6 ?
    C35 C34 H34A . . 119.6 ?
    C42 N8 H8A . . 120.0 ?
    C42 N8 H8B . . 120.0 ?
    H8A N8 H8B . . 120.0 ?
    C22 C23 C24 . . 116.8(3) ?
    C22 C23 C28 . . 121.2(3) ?
    C24 C23 C28 . . 121.9(3) ?
    N8 C42 C41 . . 122.3(3) ?
    N8 C42 C43 . . 120.4(3) ?
    C41 C42 C43 . . 117.3(3) ?
    O1 C37 O2 . . 122.4(3) ?
    O1 C37 C31 . . 122.7(3) ?
    O2 C37 C31 . . 114.9(3) ?
    C14 C13 C12 . . 116.4(3) ?
    C14 C13 C18 . . 122.0(3) ?
    C12 C13 C18 . . 121.6(3) ?
    C38 C39 C40 . . 118.9(3) ?
    C38 C39 H39A . . 120.5 ?
    C40 C39 H39A . . 120.5 ?
    C26 N6 C30 . . 116.3(3) ?
    C29 C28 C27 . . 116.3(3) ?
    C29 C28 C23 . . 121.9(3) ?
    C27 C28 C23 . . 121.8(3) ?
    C16 N4 C20 . . 116.9(3) ?
    C15 N3 C11 . . 116.2(3) ?
    C21 N5 C25 . . 116.8(3) ?
    C34 C33 C32 . . 121.0(3) ?
    C34 C33 H33A . . 119.5 ?
    C32 C33 H33A . . 119.5 ?
    C41 C40 C39 . . 121.0(3) ?
    C41 C40 H40A . . 119.5 ?
    C39 C40 H40A . . 119.5 ?
    C26 C27 C28 . . 119.8(3) ?
    C26 C27 H27A . . 120.1 ?
    C28 C27 H27A . . 120.1 ?
    N6 C26 C27 . . 123.8(3) ?
    N6 C26 H26A . . 118.1 ?
    C27 C26 H26A . . 118.1 ?
    C16 C17 C18 . . 120.0(3) ?
    C16 C17 H17A . . 120.0 ?
    C18 C17 H17A . . 120.0 ?
    C20 C19 C18 . . 119.5(3) ?
    C20 C19 H19A . . 120.2 ?
    C18 C19 H19A . . 120.2 ?
    C25 C24 C23 . . 119.5(3) ?
    C25 C24 H24A . . 120.2 ?
    C23 C24 H24A . . 120.2 ?
    C11 C12 C13 . . 119.5(3) ?
    C11 C12 H12A . . 120.2 ?
    C13 C12 H12A . . 120.2 ?
    C21 C22 C23 . . 119.8(3) ?
    C21 C22 H22A . . 120.1 ?
    C23 C22 H22A . . 120.1 ?
    N4 C16 C17 . . 123.3(3) ?
    N4 C16 H16A . . 118.3 ?
    C17 C16 H16A . . 118.3 ?
    N5 C25 C24 . . 123.7(3) ?
    N5 C25 H25A . . 118.2 ?
    C24 C25 H25A . . 118.2 ?
    N3 C11 C12 . . 123.9(4) ?
    N3 C11 H11A . . 118.0 ?
    C12 C11 H11A . . 118.0 ?
    N5 C21 C22 . . 123.3(3) ?
    N5 C21 H21A . . 118.4 ?
    C22 C21 H21A . . 118.4 ?
    N4 C20 C19 . . 123.5(3) ?
    N4 C20 H20A . . 118.2 ?
    C19 C20 H20A . . 118.2 ?
    C15 C14 C13 . . 119.6(4) ?
    C15 C14 H14A . . 120.2 ?
    C13 C14 H14A . . 120.2 ?
    C30 C29 C28 . . 119.3(3) ?
    C30 C29 H29A . . 120.3 ?
    C28 C29 H29A . . 120.3 ?
    N6 C30 C29 . . 124.5(4) ?
    N6 C30 H30A . . 117.7 ?
    C29 C30 H30A . . 117.7 ?
    N3 C15 C14 . . 124.3(4) ?
    N3 C15 H15A . . 117.9 ?
    C14 C15 H15A . . 117.9 ?
    C9 C8 C7 . . 116.4(4) ?
    C9 C8 C3 . . 121.6(3) ?
    C7 C8 C3 . . 122.0(3) ?
    C4 C3 C2 . . 116.8(4) ?
    C4 C3 C8 . . 121.6(4) ?
    C2 C3 C8 . . 121.5(4) ?
    C10 C9 C8 . . 120.3(4) ?
    C10 C9 H9A . . 119.8 ?
    C8 C9 H9A . . 119.8 ?
    C6 N2 C10 . . 116.2(4) ?
    C5 C4 C3 . . 119.7(5) ?
    C5 C4 H4B . . 120.2 ?
    C3 C4 H4B . . 120.2 ?
    C6 C7 C8 . . 119.2(4) ?
    C6 C7 H7C . . 120.4 ?
    C8 C7 H7C . . 120.4 ?
    C5 N1 C1 . . 115.9(5) ?
    N2 C10 C9 . . 123.7(5) ?
    N2 C10 H10A . . 118.2 ?
    C9 C10 H10A . . 118.2 ?
    C1 C2 C3 . . 119.2(5) ?
    C1 C2 H2B . . 120.4 ?
    C3 C2 H2B . . 120.4 ?
    N2 C6 C7 . . 124.2(4) ?
    N2 C6 H6B . . 117.9 ?
    C7 C6 H6B . . 117.9 ?
    N1 C5 C4 . . 124.8(5) ?
    N1 C5 H5B . . 117.6 ?
    C4 C5 H5B . . 117.6 ?
    N1 C1 C2 . . 123.6(6) ?
    N1 C1 H1B . . 118.2 ?
    C2 C1 H1B . . 118.2 ?
loop_
    _geom_torsion_atom_site_label_1
    _geom_torsion_atom_site_label_2
    _geom_torsion_atom_site_label_3
    _geom_torsion_atom_site_label_4
    _geom_torsion_site_symmetry_1
    _geom_torsion_site_symmetry_2
    _geom_torsion_site_symmetry_3
    _geom_torsion_site_symmetry_4
    _geom_torsion
    _geom_torsion_publ_flag
    C43 C38 C44 O3 . . . . -8.5(4) ?
    C39 C38 C44 O3 . . . . 172.5(3) ?
    C43 C38 C44 O4 . . . . 172.2(3) ?
    C39 C38 C44 O4 . . . . -6.8(4) ?
    C36 C31 C32 C33 . . . . 0.5(5) ?
    C37 C31 C32 C33 . . . . 179.5(3) ?
    C32 C31 C36 C35 . . . . 0.8(4) ?
    C37 C31 C36 C35 . . . . -178.2(3) ?
    N7 C35 C36 C31 . . . . 177.7(3) ?
    C34 C35 C36 C31 . . . . -1.7(4) ?
    C39 C38 C43 C42 . . . . 1.1(4) ?
    C44 C38 C43 C42 . . . . -178.0(3) ?
    N7 C35 C34 C33 . . . . -178.1(3) ?
    C36 C35 C34 C33 . . . . 1.3(4) ?
    C40 C41 C42 N8 . . . . -179.1(3) ?
    C40 C41 C42 C43 . . . . 1.0(4) ?
    C38 C43 C42 N8 . . . . 178.5(3) ?
    C38 C43 C42 C41 . . . . -1.7(4) ?
    C32 C31 C37 O1 . . . . 172.3(3) ?
    C36 C31 C37 O1 . . . . -8.8(5) ?
    C32 C31 C37 O2 . . . . -8.2(4) ?
    C36 C31 C37 O2 . . . . 170.7(3) ?
    C19 C18 C13 C14 . . . . -33.3(5) ?
    C17 C18 C13 C14 . . . . 145.8(4) ?
    C19 C18 C13 C12 . . . . 147.5(4) ?
    C17 C18 C13 C12 . . . . -33.4(5) ?
    C43 C38 C39 C40 . . . . 0.3(4) ?
    C44 C38 C39 C40 . . . . 179.3(3) ?
    C22 C23 C28 C29 . . . . 150.1(4) ?
    C24 C23 C28 C29 . . . . -28.8(5) ?
    C22 C23 C28 C27 . . . . -29.2(5) ?
    C24 C23 C28 C27 . . . . 151.9(3) ?
    C35 C34 C33 C32 . . . . 0.0(5) ?
    C31 C32 C33 C34 . . . . -0.9(5) ?
    C42 C41 C40 C39 . . . . 0.3(5) ?
    C38 C39 C40 C41 . . . . -0.9(5) ?
    C29 C28 C27 C26 . . . . -0.5(5) ?
    C23 C28 C27 C26 . . . . 178.8(3) ?
    C30 N6 C26 C27 . . . . -1.2(6) ?
    C28 C27 C26 N6 . . . . 1.0(6) ?
    C19 C18 C17 C16 . . . . 1.2(5) ?
    C13 C18 C17 C16 . . . . -178.0(3) ?
    C17 C18 C19 C20 . . . . -1.0(5) ?
    C13 C18 C19 C20 . . . . 178.1(3) ?
    C22 C23 C24 C25 . . . . -1.0(5) ?
    C28 C23 C24 C25 . . . . 178.0(3) ?
    C14 C13 C12 C11 . . . . 0.9(5) ?
    C18 C13 C12 C11 . . . . -179.8(3) ?
    C24 C23 C22 C21 . . . . 0.9(5) ?
    C28 C23 C22 C21 . . . . -178.1(3) ?
    C20 N4 C16 C17 . . . . -2.4(6) ?
    C18 C17 C16 N4 . . . . 0.5(6) ?
    C21 N5 C25 C24 . . . . 1.5(6) ?
    C23 C24 C25 N5 . . . . -0.2(6) ?
    C15 N3 C11 C12 . . . . 0.1(6) ?
    C13 C12 C11 N3 . . . . -0.8(6) ?
    C25 N5 C21 C22 . . . . -1.6(6) ?
    C23 C22 C21 N5 . . . . 0.4(6) ?
    C16 N4 C20 C19 . . . . 2.6(6) ?
    C18 C19 C20 N4 . . . . -0.9(6) ?
    C12 C13 C14 C15 . . . . -0.4(6) ?
    C18 C13 C14 C15 . . . . -179.7(4) ?
    C27 C28 C29 C30 . . . . 0.3(6) ?
    C23 C28 C29 C30 . . . . -179.0(4) ?
    C26 N6 C30 C29 . . . . 1.0(7) ?
    C28 C29 C30 N6 . . . . -0.6(7) ?
    C11 N3 C15 C14 . . . . 0.5(7) ?
    C13 C14 C15 N3 . . . . -0.3(7) ?
    C9 C8 C3 C4 . . . . 32.3(6) ?
    C7 C8 C3 C4 . . . . -146.3(4) ?
    C9 C8 C3 C2 . . . . -145.9(4) ?
    C7 C8 C3 C2 . . . . 35.6(6) ?
    C7 C8 C9 C10 . . . . 0.5(6) ?
    C3 C8 C9 C10 . . . . -178.2(4) ?
    C2 C3 C4 C5 . . . . -0.5(7) ?
    C8 C3 C4 C5 . . . . -178.7(4) ?
    C9 C8 C7 C6 . . . . 0.5(6) ?
    C3 C8 C7 C6 . . . . 179.2(4) ?
    C6 N2 C10 C9 . . . . 1.7(8) ?
    C8 C9 C10 N2 . . . . -1.7(8) ?
    C4 C3 C2 C1 . . . . 0.6(6) ?
    C8 C3 C2 C1 . . . . 178.9(4) ?
    C10 N2 C6 C7 . . . . -0.6(8) ?
    C8 C7 C6 N2 . . . . -0.5(8) ?
    C1 N1 C5 C4 . . . . -0.2(9) ?
    C3 C4 C5 N1 . . . . 0.3(9) ?
    C5 N1 C1 C2 . . . . 0.4(9) ?
    C3 C2 C1 N1 . . . . -0.6(8) ?
loop_
    _geom_hbond_atom_site_label_D
    _geom_hbond_atom_site_label_H
    _geom_hbond_atom_site_label_A
    _geom_hbond_site_symmetry_A
    _geom_hbond_distance_DH
    _geom_hbond_distance_HA
    _geom_hbond_distance_DA
    _geom_hbond_angle_DHA
    O2 H' N4 . 0.98(4) 1.67(4) 2.647(4) 171(3)
    O4 H'' N5 . 1.03(5) 1.60(5) 2.627(4) 175(4)
    N7 H7A N3 1_556 0.8600 2.1600 3.007(4) 169(4)
    N7 H7B O3 . 0.8600 2.230 3.038(4) 156.00
    N8 H8A N6 1_554 0.8600 2.1600 3.006(4) 169(4)
    N8 H8B O1 . 0.8600 2.2100 3.019(4) 158.00
    C36 H36A O3 . 0.93 2.52 3.300(4) 141
    C43 H43A O1 . 0.93 2.53 3.304(4) 141
    C7 H7C Cg7 1_655 0.93 2.87 3.751(4) 157
    C17 H17A Cg8 2_665 0.93 2.72 3.562(4) 151
    C19 H19A Cg8 2_565 0.93 2.78 3.643(4) 154
    C22 H22A Cg7 2_666 0.93 2.72 3.567(4) 151
data_global
_journal_date_recd_electronic     2012-07-19
_journal_date_accepted     2012-07-23
_journal_name_full     'Acta Crystallographica, Section E'
_journal_year     2012
_journal_volume     68
_journal_issue      8
_journal_page_first     eo2569
_journal_page_last     eo2569
_journal_paper_category     QO
_journal_paper_doi     10.1107/S1600536812033181
_journal_coeditor_code     QM2077
_publ_contact_author_name     'Duangthongyou, Tanwawan'
_publ_contact_author_address
;
Department of Chemistry, Faculty of Science,
Kasetsart University, Bangkok 10903
Thailand
;
_publ_contact_author_email     fscitwd@ku.ac.th
_publ_contact_author_fax     '00-662-562-5555 ext 2119, 2207'
_publ_contact_author_phone     '00-662-563-5555 ext 2201'
_publ_section_title
;
3-Aminobenzoic acid--4,4'-bipyridine (2/3)
;
loop_
    _publ_author_name
    _publ_author_address
    'Lhengwan, Pornsuda'
;
Department of Chemistry, Faculty of Science,
Kasetsart University, Bangkok 10903
Thailand
;
    'Achiwawanich, Supakit'
;
Department of Chemistry, Faculty of Science,
Kasetsart University, Bangkok 10903
Thailand
;
    'Duangthongyou, Tanwawan'
;
Department of Chemistry, Faculty of Science,
Kasetsart University, Bangkok 10903
Thailand
;
