# Supplementary material for: 3-Amino­benzoic acid–4,4′-bipyridine (2/3)
Source: Acta Crystallogr Sect E Struct Rep Online. 2012 Jul 28;68(Pt 8):o2569. doi: 10.1107/S1600536812033181 (PMC3415010; doi:10.1107/S1600536812033181)
Supplement: Supplementary file 2 [file e-68-o2569-Isup2.hkl]

# 
# h,k,l, Fc-squared, Fo-squared, sigma(Fo-squared) and status flag 
# 
data_I
_shelx_title ' mnab in P-1' 
_shelx_refln_list_code          4 
_shelx_F_calc_maximum      310.48 
_exptl_crystal_F_000       780.00 
_reflns_d_resolution_high  0.8405 
 
loop_ 
 _symmetry_equiv_pos_as_xyz 
 'x, y, z' 
 '-x, -y, -z' 
 
_cell_length_a     9.3707 
_cell_length_b    11.9910 
_cell_length_c    17.6525 
_cell_angle_alpha  94.910 
_cell_angle_beta   90.224 
_cell_angle_gamma 102.128 
 
_shelx_F_squared_multiplier     1.000 
 
loop_ 
 _refln_index_h 
 _refln_index_k 
 _refln_index_l 
 _refln_F_squared_calc 
 _refln_F_squared_meas 
 _refln_F_squared_sigma 
 _refln_observed_status 
   1   0   0      109.82       -2.60     10.46 o 
   2   0   0    96395.11    54861.00   1231.96 o 
   3   0   0     6801.32     5935.65    109.96 o 
   4   0   0     3825.84     3789.67     87.19 o 
   5   0   0     2924.85     2847.78     66.37 o 
   6   0   0     2313.07     2187.88     45.22 o 
   7   0   0        2.78        6.44      1.15 o 
   8   0   0      710.63      592.51     13.87 o 
   9   0   0       30.92       36.33      9.91 o 
  10   0   0       22.34        5.50      9.36 o 
 -11   1   0        3.07        8.26      8.81 o 
 -10   1   0       16.98       12.11      8.26 o 
  -9   1   0       30.41       38.53      9.36 o 
  -8   1   0      106.99      119.38     35.51 o 
  -7   1   0       41.95       43.12      4.17 o 
  -6   1   0      155.65      164.75      6.88 o 
  -5   1   0        9.96        1.97      2.24 o 
  -4   1   0        5.13        4.68      2.34 o 
  -3   1   0      222.57      180.02      6.41 o 
  -2   1   0        2.18       18.72      3.30 o 
  -1   1   0      409.92      263.04     18.06 o 
   1   1   0      988.32      743.11     48.66 o 
   3   1   0     1284.41     1139.35     22.35 o 
   4   1   0       36.07       41.74      2.24 o 
   5   1   0      419.05      399.09     12.32 o 
   6   1   0       53.36       46.54      3.89 o 
   7   1   0        9.04        6.75      1.85 o 
   8   1   0       79.28       65.02      7.43 o 
   9   1   0        0.95       -0.15      2.57 o 
  10   1   0        0.34        3.85      8.81 o 
 -11   2   0       16.97       29.18      9.36 o 
 -10   2   0       22.80       16.51      8.81 o 
  -9   2   0       28.22       40.18      8.81 o 
  -8   2   0      263.24      302.57     20.29 o 
  -7   2   0        1.82        1.48      2.33 o 
  -6   2   0      728.53      728.28     28.62 o 
  -5   2   0      134.49      117.20      3.26 o 
  -4   2   0     1964.68     1961.41     38.87 o 
  -3   2   0       26.45       21.56      1.93 o 
  -2   2   0     9506.63     8621.22    114.74 o 
  -1   2   0     2033.16     1865.47     31.31 o 
   0   2   0     9477.54    10716.81    153.34 o 
   1   2   0     2029.29     1794.69     31.72 o 
   2   2   0     2858.83     5946.82    153.68 o 
   3   2   0      546.37      505.24      9.82 o 
   4   2   0      512.85      511.15     10.08 o 
   5   2   0      524.87      520.66     10.36 o 
   6   2   0       94.18      105.63      7.67 o 
   7   2   0      479.21      498.09     12.59 o 
   8   2   0       35.78       41.01      7.98 o 
   9   2   0       73.55       74.89      6.06 o 
  10   2   0        0.07       -1.65      8.26 o 
 -10   3   0       39.64       67.16     11.56 o 
  -9   3   0      129.89      126.00      6.34 o 
  -8   3   0      206.56      230.30      8.46 o 
  -7   3   0      131.45      110.48      3.65 o 
  -6   3   0      120.98      123.86      9.91 o 
  -5   3   0      790.51      824.41     17.01 o 
  -4   3   0        2.11       -0.62      2.97 o 
  -3   3   0      648.34      491.29      7.37 o 
  -2   3   0    11543.35    10661.22    156.22 o 
  -1   3   0    14782.85    13350.02    204.41 o 
   0   3   0    23315.30    26329.18    378.29 o 
   1   3   0    10828.98     9551.31    164.83 o 
   2   3   0      345.76      242.23      5.61 o 
   3   3   0       73.07       82.49      3.36 o 
   4   3   0      694.36      695.12     11.92 o 
   5   3   0      162.30      161.33      3.94 o 
   6   3   0      130.26      122.19      4.39 o 
   7   3   0      178.61      175.81      8.92 o 
   8   3   0      154.47      147.70      8.21 o 
   9   3   0        4.24       12.03     12.11 o 
  10   3   0        1.59       -1.10      7.71 o 
 -10   4   0        1.42       -2.38      4.85 o 
  -9   4   0       93.29       98.43      5.67 o 
  -8   4   0        2.33        5.23      4.62 o 
  -7   4   0       57.44       52.14      2.89 o 
  -6   4   0       52.98       55.29      2.99 o 
  -5   4   0        3.25        1.65      1.41 o 
  -4   4   0      222.65      218.53      4.92 o 
  -3   4   0        1.14        0.82      0.95 o 
  -2   4   0       16.02       28.07      3.85 o 
  -1   4   0        0.60       -1.36      1.36 o 
   0   4   0       15.46       13.18      1.30 o 
   1   4   0       42.76       52.25      2.59 o 
   2   4   0       88.47       76.04      3.10 o 
   3   4   0       85.58       94.35      4.21 o 
   4   4   0       51.89      107.33     11.16 o 
   5   4   0        0.00        1.64      1.33 o 
   6   4   0        0.00       -1.20      1.44 o 
   7   4   0       13.07       21.81      3.22 o 
   8   4   0        2.77        0.92      6.33 o 
   9   4   0        0.06       -0.78      3.49 o 
 -11   5   0        1.76        1.10      7.16 o 
 -10   5   0        1.85       -0.55      6.61 o 
  -9   5   0        5.63        7.75      4.62 o 
  -8   5   0       30.05       24.77      8.26 o 
  -7   5   0        1.91       -0.96      1.81 o 
  -6   5   0       90.76       97.07      9.52 o 
  -5   5   0       57.80       61.21      2.63 o 
  -4   5   0        0.02        3.30      2.20 o 
  -3   5   0      352.82      344.83      6.50 o 
  -2   5   0       16.29       19.72      1.62 o 
  -1   5   0      830.90      777.51     13.25 o 
   0   5   0      477.52      580.74     10.85 o 
   1   5   0      209.61      246.98      6.28 o 
   2   5   0        3.12      490.66     23.57 o 
   3   5   0      142.99      129.69      4.70 o 
   4   5   0        3.98       10.31      4.53 o 
   5   5   0        3.74        1.39      1.77 o 
   6   5   0        7.27       14.82      3.03 o 
   7   5   0       23.53       33.85      3.85 o 
   8   5   0        3.94        5.46      4.68 o 
   9   5   0        0.61        4.59      4.40 o 
 -10   6   0       12.69        9.91      7.71 o 
  -9   6   0        1.19       -3.85      6.61 o 
  -8   6   0      127.51      152.48     13.76 o 
  -7   6   0        6.46       -0.06      3.23 o 
  -6   6   0       72.80       73.78      5.01 o 
  -5   6   0        0.36       -1.22      1.22 o 
  -4   6   0      546.59      555.96      9.79 o 
  -3   6   0      303.82      304.60      6.29 o 
  -2   6   0     2040.98     1668.12     27.06 o 
  -1   6   0      778.73      754.17     13.36 o 
   0   6   0     1115.29     1147.40     20.21 o 
   1   6   0      993.24      914.98     23.12 o 
   2   6   0      773.35      840.16     16.95 o 
   3   6   0       12.78       13.81      2.77 o 
   4   6   0      116.31      105.84      5.39 o 
   5   6   0      111.38       98.98      4.70 o 
   6   6   0      141.27      154.71     12.11 o 
   7   6   0        0.51       -4.13      4.13 o 
   8   6   0        3.79        1.10      4.25 o 
 -10   7   0        0.08        4.40      7.71 o 
  -9   7   0        4.08       10.46      7.71 o 
  -8   7   0       31.08       30.83      8.26 o 
  -7   7   0        0.22       -1.74      1.74 o 
  -6   7   0       77.50       82.09      3.36 o 
  -5   7   0       59.34       55.94      4.39 o 
  -4   7   0       89.32       91.09      3.76 o 
  -3   7   0       63.48       44.39      2.73 o 
  -2   7   0      294.61      455.39     11.79 o 
  -1   7   0      112.80       96.88      4.11 o 
   0   7   0      222.71      259.34      7.84 o 
   1   7   0       22.28       17.35      2.82 o 
   2   7   0       39.40       48.50      3.86 o 
   3   7   0       47.36       44.88      3.98 o 
   4   7   0        9.54        9.38      2.99 o 
   5   7   0        2.14       -0.07      2.95 o 
   6   7   0        1.93       -2.88      5.23 o 
   7   7   0        0.11        5.61      4.58 o 
   8   7   0        6.43        6.61      6.06 o 
 -10   8   0        3.11       -0.55      7.16 o 
  -9   8   0        8.02       -0.55      7.16 o 
  -8   8   0       33.92       43.49      8.81 o 
  -7   8   0       60.17       56.70      8.81 o 
  -6   8   0       69.57       73.38      3.72 o 
  -5   8   0        7.90        8.45      1.67 o 
  -4   8   0       12.03       14.29      1.87 o 
  -3   8   0       37.46       31.57      3.10 o 
  -2   8   0       47.48       48.46      3.76 o 
  -1   8   0      209.81      189.34      8.54 o 
   0   8   0        4.93        2.75      3.85 o 
   1   8   0       26.17       32.80      4.62 o 
   2   8   0       19.08       23.85      4.36 o 
   3   8   0        2.39        1.90      3.83 o 
   4   8   0       57.34       59.45      6.61 o 
   5   8   0        0.08       -1.80      4.23 o 
   6   8   0        6.78       -0.41      4.48 o 
   7   8   0        0.11        0.51      4.67 o 
  -9   9   0        0.00        1.10      6.61 o 
  -8   9   0        1.43        4.95      6.61 o 
  -7   9   0       15.51       18.17      7.16 o 
  -6   9   0        7.92        5.20      3.25 o 
  -5   9   0       25.15       25.73      3.38 o 
  -4   9   0       20.69       16.90      4.68 o 
  -3   9   0      174.35      191.12      8.56 o 
  -2   9   0       27.38       24.07      4.07 o 
  -1   9   0        0.58       -3.85      3.85 o 
   0   9   0      278.74      316.52     17.62 o 
   1   9   0        0.35       -0.55      4.95 o 
   2   9   0       24.82       44.21     11.84 o 
   3   9   0        6.49        4.50      4.36 o 
   4   9   0      128.30      119.57      9.39 o 
   5   9   0        1.23       -0.60      4.48 o 
   6   9   0       20.91       12.66      9.63 o 
  -9  10   0       38.70       31.38      9.91 o 
  -8  10   0       11.78       16.51      7.16 o 
  -7  10   0      157.43      160.74     13.76 o 
  -6  10   0       29.12       23.67      7.16 o 
  -5  10   0       19.38       11.76      6.88 o 
  -4  10   0       23.31        9.91      5.50 o 
  -3  10   0        4.26       -1.65      4.95 o 
  -2  10   0      120.37       99.09     10.46 o 
  -1  10   0      155.32      128.81     12.11 o 
   0  10   0        3.62        6.06      6.06 o 
   1  10   0       50.04       46.24      8.81 o 
   2  10   0       15.95       10.46      6.06 o 
   3  10   0        1.06       -0.29      4.76 o 
   4  10   0       79.03       85.29      9.36 o 
   5  10   0        0.18       -1.69      4.88 o 
  -8  11   0        2.29        6.61      6.61 o 
  -7  11   0        1.12       -2.20      6.61 o 
  -6  11   0        2.90       -4.95      6.06 o 
  -5  11   0        0.44       -3.44      3.44 o 
  -4  11   0        0.04       -2.20      5.50 o 
  -3  11   0        1.54       -2.75      5.50 o 
  -2  11   0        1.35       -1.65      6.06 o 
  -1  11   0        1.11       -4.95      4.95 o 
   0  11   0        6.73        8.26      6.61 o 
   1  11   0        1.13       -5.50      5.50 o 
   2  11   0        6.09       11.56      7.16 o 
   3  11   0        9.45        9.36      7.16 o 
   4  11   0        2.55        4.21      4.88 o 
  -7  12   0        0.27       -1.10      6.61 o 
  -6  12   0        4.11        0.55      6.61 o 
  -5  12   0        7.15        5.50      5.50 o 
  -4  12   0        9.91        7.16      5.50 o 
  -3  12   0       11.07       11.56      6.06 o 
  -2  12   0        9.05        3.30      6.61 o 
  -1  12   0        0.38       -2.75      6.06 o 
   0  12   0       24.45       18.17      7.16 o 
   1  12   0        0.64       -4.95      6.06 o 
   2  12   0        0.81       -2.75      6.06 o 
   3  12   0        5.25        2.75      7.16 o 
  -6  13   0        1.16       -1.10      6.61 o 
  -5  13   0        3.67        6.61      6.61 o 
  -4  13   0        0.55        1.65      6.61 o 
  -3  13   0        0.04        1.65      6.06 o 
  -2  13   0        0.37        6.61      6.61 o 
  -1  13   0        0.02        4.40      7.16 o 
   0  13   0        1.00       -0.55      6.61 o 
   1  13   0        0.44       -1.65      7.16 o 
  -3  14   0        1.39       11.01      7.71 o 
  -2  14   0       14.93       20.92      8.26 o 
  -1  14   0        0.99       -2.75      6.61 o 
   1 -14   1       19.68       35.78      9.36 o 
   2 -14   1        0.47        0.00      6.61 o 
   3 -14   1       18.35       19.82      7.71 o 
  -1 -13   1       14.50        6.61      7.16 o 
   0 -13   1        3.18        2.75      7.16 o 
   1 -13   1       48.02       48.99      9.36 o 
   2 -13   1        2.67        5.50      6.61 o 
   3 -13   1       52.59       59.45      9.91 o 
   4 -13   1        0.06        0.55      6.61 o 
   5 -13   1       19.28       18.17      7.71 o 
   6 -13   1        0.07        6.06      7.16 o 
  -3 -12   1        0.07       -3.85      6.61 o 
  -2 -12   1        4.48        8.81      7.16 o 
  -1 -12   1       17.27       14.86      7.16 o 
   0 -12   1        1.76        4.40      6.06 o 
   1 -12   1       42.33       42.94      8.81 o 
   2 -12   1        5.15       17.62      6.61 o 
   3 -12   1       25.59       22.02      6.61 o 
   4 -12   1       12.70       12.11      6.06 o 
   5 -12   1        9.03        7.16      6.61 o 
   6 -12   1        0.62        3.30      6.61 o 
   7 -12   1        0.53        5.50      7.16 o 
  -4 -11   1        0.00       -4.95      6.06 o 
  -3 -11   1        3.60       -1.10      6.06 o 
  -2 -11   1        1.17       -2.75      5.50 o 
  -1 -11   1       11.87        8.81      6.06 o 
   0 -11   1        1.66       -3.85      5.50 o 
   1 -11   1        6.18       -3.85      5.50 o 
   2 -11   1        6.12        5.50      6.06 o 
   3 -11   1        0.18       -5.50      5.50 o 
   4 -11   1       10.30       13.21      6.06 o 
   5 -11   1        0.63        0.55      3.50 o 
   6 -11   1        6.08        3.30      5.50 o 
   7 -11   1        0.62       -5.50      6.06 o 
   8 -11   1        5.44       -6.61      6.61 o 
  -5 -10   1        0.22       -3.47      4.67 o 
  -4 -10   1        5.88        1.99      5.02 o 
  -3 -10   1        2.23       -4.40      5.50 o 
  -2 -10   1        6.21       -1.65      5.50 o 
  -1 -10   1        3.84       -2.75      5.50 o 
   0 -10   1        1.12       -4.40      4.40 o 
   1 -10   1        0.20       -3.68      3.68 o 
   2 -10   1        0.91        1.25      3.68 o 
   3 -10   1        8.60        0.28      7.43 o 
   4 -10   1        6.46       -4.95      4.95 o 
   5 -10   1        7.39       -0.12      3.58 o 
   6 -10   1       16.07       13.76      6.61 o 
   7 -10   1       10.94       17.06      7.16 o 
   8 -10   1       14.04       13.76      7.71 o 
   9 -10   1        1.98       -2.20      7.16 o 
  -6  -9   1        0.29        1.69      4.88 o 
  -5  -9   1       20.15       18.79      5.40 o 
  -4  -9   1        7.89        0.02      4.36 o 
  -3  -9   1       13.43       13.76      4.76 o 
  -2  -9   1        4.02       -4.40      4.40 o 
  -1  -9   1      112.76       87.53      9.36 o 
   0  -9   1        0.05        1.10      4.40 o 
   1  -9   1       43.22       35.86      4.67 o 
   2  -9   1       32.63       44.13      4.85 o 
   3  -9   1       27.54       23.19      3.68 o 
   4  -9   1       71.92       73.77      7.53 o 
   5  -9   1        2.52        2.71      1.99 o 
   6  -9   1        6.51        6.48      3.16 o 
   7  -9   1        2.71        4.40      6.06 o 
   8  -9   1       10.84        3.30      6.61 o 
   9  -9   1        0.22       -2.75      7.16 o 
  -7  -8   1        0.24        2.43      4.48 o 
  -6  -8   1        1.26       -0.35      4.95 o 
  -5  -8   1        5.39        6.87      4.17 o 
  -4  -8   1        1.09       -0.71      3.96 o 
  -3  -8   1        0.34       -3.29      3.29 o 
  -2  -8   1       17.24       32.84      4.76 o 
  -1  -8   1       39.29       31.38      6.06 o 
   0  -8   1       20.84       31.52      4.23 o 
   1  -8   1       12.33       10.73      3.11 o 
   2  -8   1       47.00       57.49      6.80 o 
   3  -8   1       13.34        8.07      2.18 o 
   4  -8   1       73.91       79.88      4.53 o 
   5  -8   1        4.21        1.13      2.33 o 
   6  -8   1        3.66        1.71      3.13 o 
   7  -8   1        0.12       -2.20      5.50 o 
   8  -8   1        4.32        5.50      5.50 o 
   9  -8   1        1.20        1.10      7.16 o 
  10  -8   1        1.71        9.91      8.26 o 
  -8  -7   1        0.00       -2.75      5.50 o 
  -7  -7   1        2.60        0.45      4.17 o 
  -6  -7   1       10.45        7.43      5.50 o 
  -5  -7   1       79.94       81.67      5.54 o 
  -4  -7   1        4.78       13.10      5.99 o 
  -3  -7   1       23.38       23.38      4.47 o 
  -2  -7   1       17.78       29.30      3.42 o 
  -1  -7   1      382.84      350.20     10.38 o 
   0  -7   1      108.23      103.18      4.77 o 
   1  -7   1        1.12        0.83      1.65 o 
   2  -7   1       79.20      174.12      7.97 o 
   3  -7   1      703.71      680.55     16.22 o 
   4  -7   1       82.65       96.54      5.53 o 
   5  -7   1       26.13       22.28      3.43 o 
   6  -7   1        9.03        8.21      1.78 o 
   7  -7   1      200.81      187.71     13.76 o 
   8  -7   1       43.44       42.39      8.81 o 
   9  -7   1       10.31       11.56      7.16 o 
  10  -7   1        7.85       11.56      7.16 o 
  -8  -6   1        4.93        8.07      4.17 o 
  -7  -6   1        4.79        0.10      3.75 o 
  -6  -6   1      106.98      105.68      5.94 o 
  -5  -6   1      100.11       99.36      5.72 o 
  -4  -6   1       31.31       39.14      5.31 o 
  -3  -6   1        3.45        2.96      2.24 o 
  -2  -6   1      391.11      385.68      9.19 o 
  -1  -6   1     1409.14     1244.15     21.88 o 
   0  -6   1       50.32       53.96      4.53 o 
   1  -6   1        1.23       -1.10      1.57 o 
   2  -6   1        6.06       31.24     10.17 o 
   3  -6   1     1150.51     1070.78     22.46 o 
   4  -6   1       59.48       56.17      2.79 o 
   5  -6   1        2.99        0.23      1.25 o 
   6  -6   1        9.79       17.72      2.19 o 
   7  -6   1       66.57       76.72     10.73 o 
   8  -6   1        6.53        1.65      6.06 o 
   9  -6   1       12.58        1.10      6.06 o 
  10  -6   1        4.19        3.85      7.16 o 
  -9  -5   1        0.65        4.93      4.38 o 
  -8  -5   1        0.10        0.60      3.75 o 
  -7  -5   1        0.31        2.75      2.57 o 
  -6  -5   1       25.95       27.76      3.36 o 
  -5  -5   1        5.92        2.90      1.90 o 
  -4  -5   1        6.49       11.08      2.78 o 
  -3  -5   1        0.17       -1.12      1.54 o 
  -2  -5   1      246.61      233.67      6.20 o 
  -1  -5   1      211.55      186.81      4.76 o 
   0  -5   1       83.35       92.36      4.05 o 
   1  -5   1        4.53        4.81      1.43 o 
   2  -5   1       57.36      143.67      8.26 o 
   3  -5   1      543.29      486.38      8.57 o 
   4  -5   1       13.72       12.84      2.11 o 
   5  -5   1        4.30        2.06      0.83 o 
   6  -5   1        0.08       -1.79      2.24 o 
   7  -5   1      155.06      143.15      6.50 o 
   8  -5   1       11.17        3.85      6.61 o 
   9  -5   1       17.92       23.67      7.71 o 
  10  -5   1        5.25        2.20      7.16 o 
  -9  -4   1        0.82       -1.71      3.39 o 
  -8  -4   1       12.11        6.61      3.89 o 
  -7  -4   1        5.27        1.47      2.37 o 
  -6  -4   1        7.89        8.00      2.01 o 
  -5  -4   1        5.89        5.04      1.44 o 
  -4  -4   1       37.55       37.02      2.34 o 
  -3  -4   1        7.96        4.13      2.92 o 
  -2  -4   1     1499.86     1367.98     23.16 o 
  -1  -4   1      252.62      218.46      5.01 o 
   0  -4   1     1120.49     1333.63     24.35 o 
   1  -4   1      982.50      907.42     18.75 o 
   2  -4   1       95.88       90.35      4.13 o 
   3  -4   1     2689.55     2419.92     36.43 o 
   4  -4   1       11.75        7.51      1.53 o 
   5  -4   1        8.43        9.25      1.60 o 
   6  -4   1        0.04       -2.20      2.20 o 
   7  -4   1       42.71       37.63      3.33 o 
   8  -4   1       39.96       39.63      8.81 o 
   9  -4   1        0.01       -0.65      3.16 o 
  10  -4   1       52.98       69.12      7.97 o 
 -10  -3   1        2.94       10.46      9.36 o 
  -9  -3   1       56.74       70.46      6.29 o 
  -8  -3   1       30.11       24.68     10.18 o 
  -7  -3   1       73.41       88.14      6.11 o 
  -6  -3   1      460.70      415.23      9.15 o 
  -5  -3   1       57.93       54.17      2.55 o 
  -4  -3   1      287.93      256.97      6.04 o 
  -3  -3   1      160.65      165.23      5.06 o 
  -2  -3   1      752.39      667.00     13.61 o 
  -1  -3   1     1158.44      984.21     19.08 o 
   0  -3   1      654.32      682.74     12.93 o 
   1  -3   1      929.85      771.19     15.78 o 
   2  -3   1      905.75      808.50     38.14 o 
   3  -3   1      104.54       84.57      2.02 o 
   4  -3   1       50.51       45.40      2.57 o 
   5  -3   1      229.26      198.32      5.21 o 
   6  -3   1      206.77      187.47      6.82 o 
   7  -3   1      133.19      112.44      6.61 o 
   8  -3   1      203.28      208.35      8.99 o 
   9  -3   1       11.93       17.32      5.12 o 
  10  -3   1       20.30       25.87      8.81 o 
 -10  -2   1       18.91       14.86      9.91 o 
  -9  -2   1       15.03       14.66      9.08 o 
  -8  -2   1       18.59       16.87      6.61 o 
  -7  -2   1        0.00       -2.00      2.83 o 
  -6  -2   1      120.44      124.67      6.23 o 
  -5  -2   1      325.77      358.08      9.11 o 
  -4  -2   1      788.36      762.43     14.31 o 
  -3  -2   1     1387.43     1345.69     28.46 o 
  -2  -2   1      907.57      985.10     28.92 o 
  -1  -2   1     3491.20     3062.95     56.11 o 
   0  -2   1      758.36      874.89     25.32 o 
   1  -2   1     4632.54     4093.97     78.39 o 
   2  -2   1      902.07      823.41     11.46 o 
   3  -2   1     4000.55     3729.63     61.02 o 
   4  -2   1       15.25       15.65      2.15 o 
   5  -2   1     1780.26     1799.35     42.00 o 
   6  -2   1      138.05      129.36      9.36 o 
   7  -2   1      291.28      287.52     10.03 o 
   8  -2   1      262.49      255.36     12.11 o 
   9  -2   1       18.21       21.48      8.26 o 
  10  -2   1       77.40       86.97     12.66 o 
  11  -2   1        0.22       -2.20      7.16 o 
 -10  -1   1        2.57       10.46      8.26 o 
  -9  -1   1       11.54        9.36      6.06 o 
  -8  -1   1       76.08       59.84     12.66 o 
  -7  -1   1       32.18       31.24      3.85 o 
  -6  -1   1      115.86      106.06      9.08 o 
  -5  -1   1       20.97       22.94      2.51 o 
  -4  -1   1      179.74      164.66      4.18 o 
  -3  -1   1        1.79        1.87      0.75 o 
  -2  -1   1      322.80      315.87     15.14 o 
  -1  -1   1      679.14      548.53     21.21 o 
   1  -1   1     1472.65     1244.97     28.80 o 
   2  -1   1       74.60       55.34      3.03 o 
   3  -1   1     1092.99      959.74     23.35 o 
   4  -1   1      134.88      128.15      5.63 o 
   5  -1   1      972.01      898.10     23.12 o 
   6  -1   1       54.05       48.37      3.96 o 
   7  -1   1       45.94       51.74      5.50 o 
   8  -1   1      389.79      462.56     50.92 o 
   9  -1   1        0.33        2.97      3.66 o 
  10  -1   1      137.81      171.75     17.62 o 
 -10   0   1      248.15      255.97     21.47 o 
  -9   0   1        1.32       -0.96      2.09 o 
  -8   0   1     1580.96     1544.08     42.22 o 
  -7   0   1        9.20        6.61      4.13 o 
  -6   0   1     1759.81     1624.85     43.48 o 
  -5   0   1     2844.93     2790.56     56.84 o 
  -4   0   1      853.44      816.44     14.93 o 
  -3   0   1    20578.80    18570.90    314.29 o 
  -2   0   1     4486.88     3929.99     62.77 o 
  -1   0   1      721.28      444.50      9.23 o 
   0   0   1        6.34       -0.39      0.39 o 
   1   0   1     1317.24     1009.24     23.16 o 
   2   0   1     4968.27     4297.95    100.23 o 
   3   0   1    17872.32    15849.46    228.89 o 
   4   0   1      733.36      711.44     11.25 o 
   5   0   1     1990.24     1967.39     37.93 o 
   6   0   1     1401.35     1314.59     25.73 o 
   7   0   1        3.28        1.21      1.10 o 
   8   0   1     1269.56     1213.22     26.16 o 
   9   0   1        0.12        0.00      6.61 o 
  10   0   1      130.70      122.76     16.51 o 
 -11   1   1        0.79        6.06      7.71 o 
 -10   1   1        0.00        9.36      7.16 o 
  -9   1   1       35.87       42.94      9.36 o 
  -8   1   1        0.79        8.26      6.61 o 
  -7   1   1       42.34       42.00      3.82 o 
  -6   1   1       28.02       28.20      2.22 o 
  -5   1   1        9.84       10.77      1.02 o 
  -4   1   1      125.57      105.23      2.68 o 
  -3   1   1      232.33      215.10      4.30 o 
  -2   1   1       19.90       16.92      1.00 o 
  -1   1   1       37.77       17.77      3.15 o 
   0   1   1        3.71        1.81      0.74 o 
   1   1   1       27.53       39.37      1.11 o 
   2   1   1      675.10      637.52      9.85 o 
   3   1   1      820.60      842.22     11.87 o 
   4   1   1      551.32      534.58      8.80 o 
   5   1   1       52.56       58.77      2.90 o 
   6   1   1      304.98      313.15      8.56 o 
   7   1   1      143.88      153.38      4.92 o 
   8   1   1      324.44      350.39     29.73 o 
   9   1   1       55.15       73.06      5.05 o 
  10   1   1       78.23       79.27     14.31 o 
 -11   2   1        5.46        8.81      7.71 o 
 -10   2   1      144.32      136.52     14.86 o 
  -9   2   1       10.80       22.02      7.71 o 
  -8   2   1      459.52      469.36     14.58 o 
  -7   2   1       29.12       28.89      3.02 o 
  -6   2   1      123.96      135.61      4.08 o 
  -5   2   1      617.18      598.50     12.62 o 
  -4   2   1       11.89       13.83      1.38 o 
  -3   2   1     1839.31     1838.28     27.37 o 
  -1   2   1     3384.30     3056.87     50.92 o 
   0   2   1     1576.17     1734.23     29.18 o 
   1   2   1     3571.22     3251.32     54.22 o 
   2   2   1     1592.54     6735.74   1052.78 o 
   3   2   1      137.83      157.03      3.64 o 
   4   2   1      400.32      397.00      7.62 o 
   5   2   1       80.14       73.41      3.20 o 
   6   2   1        3.73        2.65      1.64 o 
   7   2   1      127.56      140.53      5.46 o 
   8   2   1        8.86       15.69      3.53 o 
   9   2   1       20.87       27.24      5.78 o 
  10   2   1        6.56       11.01      9.36 o 
 -10   3   1      137.16      135.97     14.31 o 
  -9   3   1       16.49       23.75      6.33 o 
  -8   3   1     1180.42     1178.88     22.64 o 
  -7   3   1       40.67       42.06      2.13 o 
  -6   3   1      428.68      427.13     11.28 o 
  -5   3   1       63.14       46.23      3.76 o 
  -4   3   1        0.59        0.20      0.72 o 
  -3   3   1      194.45      193.74      3.47 o 
  -2   3   1    21301.54    18996.67    278.39 o 
  -1   3   1    41863.21    33998.11    521.30 o 
   0   3   1    30935.16    33041.82    507.14 o 
   1   3   1    26331.04    23370.64    357.29 o 
   2   3   1      195.33      448.93     14.62 o 
   3   3   1        3.02       11.14      1.36 o 
   4   3   1       33.26       23.46      1.66 o 
   5   3   1      443.44      386.40      7.33 o 
   6   3   1        0.01        0.72      1.67 o 
   7   3   1     1121.27     1073.46     31.65 o 
   8   3   1       51.35       65.22      5.74 o 
   9   3   1      150.07      131.85     15.96 o 
  10   3   1        3.40        3.85      9.36 o 
 -10   4   1       28.18       42.94      9.36 o 
  -9   4   1        0.77        2.04      2.28 o 
  -8   4   1       40.77       40.18      8.81 o 
  -7   4   1       44.44       38.89      2.35 o 
  -6   4   1        0.22       -2.75      4.40 o 
  -5   4   1       89.53       82.09      2.13 o 
  -4   4   1       46.51       49.27      2.57 o 
  -3   4   1        8.22       12.71      1.27 o 
  -2   4   1      909.14      936.19     15.37 o 
  -1   4   1       47.78       57.66      2.86 o 
   0   4   1      262.40      310.00      6.07 o 
   1   4   1      174.37      148.15      3.84 o 
   2   4   1       37.44       93.57      3.98 o 
   3   4   1        2.58        2.69      1.47 o 
   4   4   1       33.95       22.12      1.81 o 
   5   4   1       57.69       52.62      2.46 o 
   6   4   1        4.22        4.81      1.48 o 
   7   4   1      129.99      132.91      6.39 o 
   8   4   1        2.25       -0.29      3.89 o 
   9   4   1       17.43       17.12      5.23 o 
 -10   5   1       57.63       43.49     10.46 o 
  -9   5   1       23.56       24.25      3.35 o 
  -8   5   1      154.78      177.84      6.86 o 
  -7   5   1       18.33       12.76      2.12 o 
  -6   5   1       19.29       19.52      2.15 o 
  -5   5   1        6.49        3.33      1.92 o 
  -4   5   1       37.87       41.64      1.98 o 
  -3   5   1       79.91       75.54      2.33 o 
  -2   5   1      206.85      217.31      4.68 o 
  -1   5   1        9.66        7.38      1.57 o 
   0   5   1      130.21      133.86      3.67 o 
   1   5   1       32.76       25.98      2.18 o 
   2   5   1       30.59      524.41     41.95 o 
   3   5   1       81.99       77.03      3.53 o 
   4   5   1       29.28       34.20      2.56 o 
   5   5   1       15.95       22.97      2.47 o 
   6   5   1      124.74      130.23      6.14 o 
   7   5   1       18.98       18.31      4.67 o 
   8   5   1       33.36       33.76      5.66 o 
   9   5   1        0.36        3.85      4.95 o 
 -10   6   1        2.90        9.91      7.71 o 
  -9   6   1      149.80      152.11      7.92 o 
  -8   6   1       15.12        9.93      3.63 o 
  -7   6   1      266.71      265.29      6.85 o 
  -6   6   1        6.16        9.88      1.52 o 
  -5   6   1       22.13       15.23      1.93 o 
  -4   6   1        0.98        3.38      1.53 o 
  -3   6   1      216.53      156.75      4.16 o 
  -2   6   1     1856.44     1755.78     28.44 o 
  -1   6   1      111.32       91.96      3.92 o 
   0   6   1     2304.43     2719.07     43.45 o 
   1   6   1      209.17      147.57      5.05 o 
   2   6   1       87.62       95.57      4.83 o 
   3   6   1        0.08       -1.79      2.11 o 
   4   6   1       35.34       91.96     28.62 o 
   5   6   1      306.26      285.44      7.95 o 
   6   6   1        5.78        7.71      5.50 o 
   7   6   1      144.18      134.40     10.18 o 
   8   6   1        4.00        4.18      4.58 o 
 -10   7   1        1.10        0.55      7.16 o 
  -9   7   1        8.92       14.31      7.16 o 
  -8   7   1        0.02        0.58      3.33 o 
  -7   7   1        4.49        9.60      1.83 o 
  -6   7   1        0.03       -1.14      1.62 o 
  -5   7   1        0.11       -0.52      1.62 o 
  -4   7   1       67.10       65.78      3.73 o 
  -3   7   1       11.22        8.77      1.73 o 
  -2   7   1       33.95       51.41      4.75 o 
  -1   7   1       15.23        9.97      2.12 o 
   0   7   1       12.14       12.99      2.33 o 
   1   7   1       17.12       17.11      3.49 o 
   2   7   1       20.53       47.68      3.93 o 
   3   7   1        0.17       -0.41      2.44 o 
   4   7   1        0.62       29.18      5.50 o 
   5   7   1        0.90        7.11      4.17 o 
   7   7   1        0.78       -3.17      4.25 o 
   8   7   1        4.29        5.50      5.50 o 
 -10   8   1       21.56       24.77      9.36 o 
  -9   8   1        1.44       16.51      8.26 o 
  -8   8   1        2.61       -0.71      4.13 o 
  -7   8   1        0.38        2.32      3.56 o 
  -6   8   1       30.96       26.88      2.73 o 
  -5   8   1       41.97       45.64      3.21 o 
  -4   8   1      302.98      286.08      7.36 o 
  -3   8   1      195.79      170.13      6.24 o 
  -2   8   1      136.93      113.47      5.18 o 
  -1   8   1       44.51       38.49      4.46 o 
   0   8   1       35.94       27.04      4.28 o 
   1   8   1      214.77      201.91      9.64 o 
   2   8   1       57.48      181.24      9.63 o 
   3   8   1       53.45       57.04      6.20 o 
   5   8   1       77.25       75.35      7.53 o 
   6   8   1        0.06        4.62      4.76 o 
   7   8   1       53.58       52.10      7.53 o 
  -9   9   1       24.17       21.47      8.81 o 
  -8   9   1       16.53       17.62      7.71 o 
  -7   9   1       49.04       41.93      7.43 o 
  -6   9   1        0.52       -0.69      2.57 o 
  -5   9   1       13.48       14.28      3.33 o 
  -4   9   1      457.78      430.99     11.76 o 
  -3   9   1       21.46       13.99      3.68 o 
  -2   9   1      471.35      448.01     14.98 o 
  -1   9   1      241.16      229.00     14.31 o 
   0   9   1      117.19      125.51     11.01 o 
   1   9   1      819.86      737.03     41.29 o 
   2   9   1      150.96      238.39     11.99 o 
   3   9   1       24.71       26.10      5.16 o 
   4   9   1       41.31       58.14      6.97 o 
   5   9   1       12.59       10.90      5.40 o 
   6   9   1        3.81       -1.61      5.08 o 
  -9  10   1        8.43       15.96      8.26 o 
  -8  10   1       49.99       50.09      9.91 o 
  -7  10   1        7.35        2.20      6.06 o 
  -6  10   1      305.18      311.02     18.17 o 
  -5  10   1       50.25       55.81      4.75 o 
  -4  10   1      902.29      821.86     34.13 o 
  -3  10   1       29.51       24.22      6.61 o 
  -2  10   1      334.55      296.71     17.62 o 
  -1  10   1      225.65      209.73     14.31 o 
   0  10   1       36.74       27.52      7.71 o 
   1  10   1      471.18      417.26     22.02 o 
   2  10   1       47.47       71.34     12.39 o 
   3  10   1      149.16      133.42     12.39 o 
   4  10   1        5.23       10.64      5.16 o 
   5  10   1       30.81       35.28      6.74 o 
  -8  11   1        0.12       -6.06      6.06 o 
  -7  11   1        0.08       -0.55      7.16 o 
  -6  11   1       32.93       30.28      8.26 o 
  -5  11   1        3.32       -0.18      4.07 o 
  -4  11   1      193.50      199.27     14.31 o 
  -3  11   1       34.18       26.97      7.16 o 
  -2  11   1       80.80       78.72     10.46 o 
  -1  11   1      173.38      139.82     13.21 o 
   0  11   1        2.13       -1.10      6.61 o 
   1  11   1      175.00      175.60     14.86 o 
   2  11   1        0.08        3.85      6.06 o 
   3  11   1       67.32       53.26      7.76 o 
   4  11   1        0.72       13.21      6.08 o 
  -7  12   1        2.33        8.26      7.16 o 
  -6  12   1       14.47       16.51      8.26 o 
  -5  12   1        0.19       -3.85      5.50 o 
  -4  12   1       13.68       15.41      6.61 o 
  -3  12   1        0.34       -2.20      6.06 o 
  -2  12   1        0.51       -4.95      4.95 o 
  -1  12   1       24.42       27.52      8.26 o 
   0  12   1       15.40       13.76      7.16 o 
   1  12   1       30.27       34.13      8.81 o 
   2  12   1        0.37       -2.20      6.61 o 
  -6  13   1        2.33        1.65      6.61 o 
  -5  13   1       19.54       25.87      7.71 o 
  -4  13   1       16.66       16.51      7.16 o 
  -3  13   1       10.06       15.96      7.16 o 
  -2  13   1        0.11       -1.65      6.61 o 
  -1  13   1        5.15        5.50      7.16 o 
   0  13   1        8.55        7.16      7.16 o 
   1  13   1        8.00        7.16      7.16 o 
  -3  14   1       33.94       47.89      9.91 o 
  -2  14   1        0.37       11.01      7.16 o 
   1 -14   2        1.43        7.16      7.16 o 
   2 -14   2        2.69        4.40      6.61 o 
   3 -14   2        0.28        4.95      7.16 o 
  -1 -13   2        0.01        1.65      7.16 o 
   0 -13   2        4.95       -6.06      6.06 o 
   1 -13   2        1.39        6.06      7.16 o 
   2 -13   2       26.75       31.93      8.26 o 
   3 -13   2        0.02        0.55      6.61 o 
   4 -13   2        6.96        9.36      6.61 o 
   5 -13   2        0.10       -2.75      6.61 o 
   6 -13   2        0.06        0.55      6.06 o 
  -3 -12   2        0.23        4.40      7.16 o 
  -2 -12   2        5.89       31.38      8.81 o 
  -1 -12   2        0.48       -3.30      6.06 o 
   0 -12   2        9.16        2.75      6.61 o 
   1 -12   2        0.81       -2.75      6.06 o 
   2 -12   2       12.39       18.72      6.61 o 
   3 -12   2        8.95        5.50      6.06 o 
   4 -12   2       12.57        9.91      6.06 o 
   5 -12   2       11.75        4.95      5.50 o 
   6 -12   2        5.36        8.81      6.61 o 
   7 -12   2       11.48       17.62      8.26 o 
  -4 -11   2       27.79       23.12      8.26 o 
  -3 -11   2        8.07       12.66      7.16 o 
  -2 -11   2       61.56       77.07     10.46 o 
  -1 -11   2       28.28       24.22      7.71 o 
   0 -11   2       58.61       62.75      9.36 o 
   1 -11   2       48.38       39.63      8.26 o 
   2 -11   2       56.05       46.79      8.26 o 
   3 -11   2       36.84       39.08      7.71 o 
   4 -11   2       42.89       35.23      7.16 o 
   5 -11   2       24.23       19.11      4.62 o 
   6 -11   2       14.31       11.01      6.61 o 
   7 -11   2       10.87       17.06      7.71 o 
   8 -11   2        2.30       -6.06      6.06 o 
  -5 -10   2        1.36       -1.10      5.50 o 
  -4 -10   2       11.91       10.46      6.61 o 
  -3 -10   2        6.78       -0.55      4.95 o 
  -2 -10   2       51.85       63.30      9.36 o 
  -1 -10   2      109.75       96.33     10.46 o 
   0 -10   2      150.87      180.00     13.76 o 
   1 -10   2      278.89      275.24     16.51 o 
   2 -10   2      174.17      195.41     10.10 o 
   3 -10   2      269.56      258.85     11.84 o 
   4 -10   2      101.23       79.27      9.36 o 
   5 -10   2       89.86       85.03      6.58 o 
   6 -10   2       24.63       26.42      7.16 o 
   7 -10   2       20.25       23.67      7.16 o 
   8 -10   2        6.29       -1.10      6.06 o 
   9 -10   2        8.20        0.55      7.16 o 
  -6  -9   2        1.53       -4.62      4.62 o 
  -5  -9   2       21.56       20.41      5.55 o 
  -4  -9   2        5.58        4.31      4.46 o 
  -3  -9   2      101.72       78.17      9.36 o 
  -2  -9   2       21.08       64.96      8.81 o 
  -1  -9   2      104.77      104.04     10.46 o 
   0  -9   2        0.24       -3.85      4.40 o 
   1  -9   2        2.48        7.43      3.11 o 
   2  -9   2        4.03        3.41      2.90 o 
   3  -9   2        0.67        3.89      2.90 o 
   4  -9   2       40.28       34.86      3.38 o 
   5  -9   2        0.27       -2.08      2.32 o 
   6  -9   2       41.78       41.01      4.76 o 
   7  -9   2        0.75       -4.40      5.50 o 
   8  -9   2        6.03       10.46      6.61 o 
   9  -9   2        0.50       -2.75      6.61 o 
  -7  -8   2        0.10       -4.48      4.48 o 
  -6  -8   2        1.43       -3.78      4.17 o 
  -5  -8   2        2.62       -3.96      3.96 o 
  -4  -8   2        0.90       13.57      4.36 o 
  -3  -8   2       24.14       11.43      5.23 o 
  -2  -8   2        5.87        8.81      4.40 o 
  -1  -8   2       10.18        4.40      4.40 o 
   0  -8   2       15.42       17.23      3.68 o 
   1  -8   2        6.75        5.23      2.72 o 
   2  -8   2       12.40       14.53      2.80 o 
   3  -8   2        1.88        3.10      2.10 o 
   4  -8   2       60.77       57.88     11.28 o 
   5  -8   2        8.68        6.39      2.32 o 
   6  -8   2        9.58        9.91      2.57 o 
   7  -8   2        6.38        6.06      5.50 o 
   8  -8   2        0.35        2.20      6.06 o 
   9  -8   2        0.70       -2.20      5.50 o 
  10  -8   2        0.27        0.00      7.16 o 
  -8  -7   2        4.22       -2.20      5.50 o 
  -7  -7   2        0.01       -2.44      3.96 o 
  -6  -7   2        0.93       -0.81      3.75 o 
  -5  -7   2        2.87        1.57      3.39 o 
  -4  -7   2        4.53        4.64      2.62 o 
  -3  -7   2      203.30      198.15      8.56 o 
  -2  -7   2       16.32       20.68      7.98 o 
  -1  -7   2      331.81      352.93     10.45 o 
   0  -7   2       57.46       64.18      4.37 o 
   1  -7   2       25.07       34.07      2.66 o 
   2  -7   2      134.36      145.51      6.12 o 
   3  -7   2      282.63      299.43     10.51 o 
   4  -7   2       10.13       12.58      2.96 o 
   5  -7   2      278.18      286.75      8.21 o 
   6  -7   2       73.93       76.77      3.28 o 
   7  -7   2        2.06       -3.85      4.95 o 
   8  -7   2        0.70       -0.55      5.50 o 
   9  -7   2        1.03        4.40      6.61 o 
  10  -7   2       17.44        4.95      7.16 o 
  -8  -6   2        5.27       -2.11      4.17 o 
  -7  -6   2       19.63       20.06      4.67 o 
  -6  -6   2        3.82        4.86      2.76 o 
  -5  -6   2        5.91        5.48      2.95 o 
  -4  -6   2      207.82      212.08     11.12 o 
  -3  -6   2      160.40      171.22      6.64 o 
  -2  -6   2      115.81      163.95      5.70 o 
  -1  -6   2       27.63       25.94      2.60 o 
   0  -6   2      146.80      141.54      4.85 o 
   1  -6   2      405.76      347.20      8.07 o 
   2  -6   2       34.61       39.96      6.17 o 
   3  -6   2        4.51        4.77      1.91 o 
   4  -6   2        2.43        2.90      2.74 o 
   5  -6   2       39.08       44.80      2.45 o 
   6  -6   2       28.08       28.66      1.82 o 
   7  -6   2        1.11       -2.33      2.33 o 
   8  -6   2        0.28       -4.95      4.95 o 
   9  -6   2        4.56        3.85      6.06 o 
  10  -6   2        1.31        6.61      7.16 o 
  -9  -5   2        9.91        2.94      4.40 o 
  -8  -5   2       33.58       30.80      5.17 o 
  -7  -5   2       11.77        7.16      3.75 o 
  -6  -5   2        7.80        4.98      2.42 o 
  -5  -5   2       81.28       85.65      6.80 o 
  -4  -5   2       83.61       97.58      6.20 o 
  -3  -5   2      594.29      585.93     18.11 o 
  -2  -5   2      128.44      127.83      4.67 o 
  -1  -5   2      481.96      475.22     12.00 o 
   0  -5   2        3.89        5.30      1.57 o 
   1  -5   2       51.45       47.57      2.86 o 
   2  -5   2      109.71      116.12      4.23 o 
   3  -5   2      556.28      565.84     12.50 o 
   4  -5   2      265.88      289.12     17.41 o 
   5  -5   2      616.41      639.34     13.96 o 
   6  -5   2      116.30      120.66      8.81 o 
   7  -5   2        8.11        4.22      2.46 o 
   8  -5   2      103.02      104.04     11.56 o 
   9  -5   2       11.71       15.41      7.16 o 
  10  -5   2       47.32       48.99      9.91 o 
  -9  -4   2        3.49        1.20      3.82 o 
  -8  -4   2        0.11       -3.33      3.33 o 
  -7  -4   2       33.51       34.55      3.43 o 
  -6  -4   2        1.38        3.16      1.67 o 
  -5  -4   2      154.56      145.57      4.53 o 
  -4  -4   2      169.55      175.60      6.05 o 
  -3  -4   2        0.05       -0.23      1.58 o 
  -2  -4   2       26.12       44.80      6.41 o 
  -1  -4   2        0.12        1.06      1.46 o 
   0  -4   2     2403.08     2866.57     59.75 o 
   1  -4   2     3248.93     2980.71     58.05 o 
   2  -4   2      110.83       87.49      6.74 o 
   3  -4   2       46.07       41.55      2.05 o 
   4  -4   2       55.33       64.79      2.42 o 
   5  -4   2      463.11      493.25     13.95 o 
   6  -4   2      151.09      129.52      7.43 o 
   7  -4   2        2.49       -0.92      2.20 o 
   8  -4   2        1.69        6.06      6.06 o 
   9  -4   2        8.91        2.66      3.16 o 
  10  -4   2       20.72       27.52      8.81 o 
 -10  -3   2        0.00        7.71      8.81 o 
  -9  -3   2       28.34       25.47      4.38 o 
  -8  -3   2       36.92       32.67      6.61 o 
  -7  -3   2       12.70       18.45      4.09 o 
  -6  -3   2        0.09       -1.21      1.83 o 
  -5  -3   2        9.14       13.52      1.83 o 
  -4  -3   2      927.55      980.19     21.74 o 
  -3  -3   2     1280.75     1171.76     22.86 o 
  -2  -3   2      150.17      151.82      4.34 o 
  -1  -3   2     2067.91     1646.33     34.78 o 
   0  -3   2     1113.67     1334.61     32.70 o 
   1  -3   2     1000.91      892.00     22.19 o 
   2  -3   2     1876.09     1530.95     30.19 o 
   3  -3   2        0.62       -0.73      0.87 o 
   4  -3   2      907.84      844.98     14.91 o 
   5  -3   2      101.96       93.64      8.53 o 
   6  -3   2        9.66        8.96      1.97 o 
   7  -3   2        0.53       -0.35      1.65 o 
   8  -3   2        0.28       -2.88      3.16 o 
   9  -3   2        0.00        0.95      3.25 o 
  10  -3   2        0.18       -2.75      6.61 o 
  11  -3   2        0.50        5.50      6.61 o 
 -10  -2   2        2.15        2.75      8.26 o 
  -9  -2   2       27.71       32.24      9.36 o 
  -8  -2   2        3.62       -2.57      2.95 o 
  -7  -2   2       66.60       79.56      9.63 o 
  -6  -2   2        0.69        0.47      2.75 o 
  -5  -2   2       47.11       56.11      3.10 o 
  -4  -2   2      166.10      176.49      4.45 o 
  -3  -2   2      246.66      225.90      5.54 o 
  -2  -2   2      450.96      462.08     12.26 o 
  -1  -2   2      536.90      428.76      9.81 o 
   0  -2   2        5.19        1.89      2.20 o 
   1  -2   2       69.03       57.01      2.72 o 
   2  -2   2      756.54      663.25     13.35 o 
   3  -2   2        1.95        2.47      0.96 o 
   4  -2   2      947.09      930.91     18.85 o 
   5  -2   2       11.25       12.81      1.55 o 
   6  -2   2       81.37       90.35      3.89 o 
   7  -2   2       60.52       68.04      5.16 o 
   8  -2   2        0.10        0.28      3.04 o 
   9  -2   2       78.73       95.78      8.26 o 
  10  -2   2        0.01       -6.06      6.61 o 
  11  -2   2        8.15       11.56      8.26 o 
 -10  -1   2        8.77        5.50      7.71 o 
  -9  -1   2        3.22        2.46      3.03 o 
  -8  -1   2       46.20       51.09      6.06 o 
  -7  -1   2       29.55       28.76      3.45 o 
  -6  -1   2       66.86       77.01     13.76 o 
  -5  -1   2        0.00       -1.50      1.91 o 
  -4  -1   2      282.21      289.28      5.66 o 
  -3  -1   2        0.41       -0.14      0.74 o 
  -2  -1   2      515.49      439.59     11.62 o 
  -1  -1   2      292.36      233.50      5.48 o 
   1  -1   2      107.37       85.05      2.22 o 
   2  -1   2     1237.17     1006.84     19.49 o 
   3  -1   2        0.28       -1.07      1.07 o 
   4  -1   2      443.94      445.19      9.78 o 
   5  -1   2        1.81        0.01      0.99 o 
   6  -1   2      306.90      321.87     10.66 o 
   7  -1   2       15.98       18.72      4.40 o 
   8  -1   2      248.54      300.56     14.86 o 
   9  -1   2        2.34        1.10      4.40 o 
  10  -1   2       29.47       30.28      9.91 o 
 -10   0   2        0.02       -0.55      7.16 o 
  -9   0   2       21.55       14.77      3.03 o 
  -8   0   2       12.54        7.71      8.26 o 
  -7   0   2       40.01       40.28      4.13 o 
  -6   0   2      172.78      167.24      6.58 o 
  -5   0   2      264.17      272.19     10.18 o 
  -4   0   2      414.98      409.33     11.05 o 
  -3   0   2      420.25      414.07     12.92 o 
  -2   0   2      844.88      759.81     12.94 o 
  -1   0   2       27.99       13.24      0.93 o 
   0   0   2     5366.61     5743.03    134.48 o 
   1   0   2       18.78        8.03      0.50 o 
   2   0   2      679.92      649.37     10.55 o 
   3   0   2      375.61      384.35      6.44 o 
   4   0   2       36.95       37.68      1.89 o 
   5   0   2      211.15      227.75      6.65 o 
   6   0   2       77.00       63.57      3.18 o 
   7   0   2        6.61        7.26      1.25 o 
   8   0   2        1.31        4.40      3.30 o 
   9   0   2        3.38        9.36      8.26 o 
  10   0   2        5.64        2.75      7.71 o 
 -10   1   2        9.06        5.50      7.71 o 
  -9   1   2        0.00        0.55      6.06 o 
  -8   1   2       90.05       92.86     12.94 o 
  -7   1   2       14.07       15.68      3.03 o 
  -6   1   2       24.60       21.25      1.64 o 
  -5   1   2       27.35       25.35      1.25 o 
  -4   1   2       33.13       26.80      1.35 o 
  -3   1   2        0.99        0.53      0.49 o 
  -2   1   2       51.49       50.31      1.52 o 
  -1   1   2      145.68      116.78      2.02 o 
   0   1   2     1025.69      699.27     15.22 o 
   1   1   2       14.08        8.32      0.70 o 
   2   1   2       44.23       37.33      1.45 o 
   3   1   2        0.01        0.36      0.68 o 
   4   1   2        2.29        2.25      1.26 o 
   5   1   2      125.36      123.69      3.74 o 
   6   1   2       41.13       41.33      2.51 o 
   7   1   2       52.18       40.74      2.72 o 
   8   1   2       23.60       31.86      4.02 o 
   9   1   2        4.08        0.92      3.30 o 
  10   1   2        0.96       -7.71      7.71 o 
 -10   2   2        0.93        6.61      7.16 o 
  -9   2   2        0.10        7.71      6.06 o 
  -8   2   2        2.94        2.15      1.64 o 
  -7   2   2       13.72       13.22      1.28 o 
  -6   2   2       22.07       20.38      1.31 o 
  -5   2   2      166.58      164.09      4.14 o 
  -4   2   2      187.58      193.68      4.05 o 
  -3   2   2       66.86       60.82      1.75 o 
  -2   2   2     1163.55     1050.95     14.57 o 
  -1   2   2        0.29       -0.28      0.83 o 
   0   2   2       16.69       17.99      1.15 o 
   1   2   2      735.79      604.01     10.80 o 
   2   2   2       12.99       43.05     10.18 o 
   3   2   2      604.18      525.97      9.70 o 
   4   2   2       42.52       42.34      2.21 o 
   5   2   2       39.08       36.11      2.39 o 
   6   2   2      135.95      131.97      5.06 o 
   7   2   2       25.35       22.68      3.27 o 
   8   2   2      152.60      173.85      8.32 o 
   9   2   2       27.98       31.73      7.98 o 
  10   2   2        2.69        4.95      8.81 o 
 -10   3   2       55.08       49.54      9.91 o 
  -9   3   2      171.87      189.19      6.49 o 
  -8   3   2        1.34        9.01      1.57 o 
  -7   3   2      179.38      187.86      4.89 o 
  -6   3   2       69.38       71.91      2.70 o 
  -5   3   2      386.14      411.51      8.40 o 
  -4   3   2      500.34      480.25      7.54 o 
  -3   3   2      323.06      332.60      5.04 o 
  -2   3   2      279.17      164.02      3.45 o 
  -1   3   2    15805.23    13607.65    207.78 o 
   0   3   2    17416.75    19361.75    319.27 o 
   1   3   2      322.06      183.65      4.40 o 
   2   3   2      237.69      425.43     10.57 o 
   3   3   2      279.44      264.14      5.85 o 
   4   3   2      473.40      527.53     10.18 o 
   5   3   2       71.51       66.51      2.67 o 
   6   3   2      148.31      120.65      4.37 o 
   7   3   2       11.37       25.93      4.38 o 
   8   3   2      120.00      116.83      7.98 o 
   9   3   2       48.42       61.76      7.71 o 
 -10   4   2       10.54       18.72      8.26 o 
  -9   4   2       14.72       18.74      2.76 o 
  -8   4   2        1.34        1.93      2.24 o 
  -7   4   2       59.46       52.52      2.77 o 
  -6   4   2        0.41        0.49      1.28 o 
  -5   4   2       51.68       56.73      2.12 o 
  -4   4   2       67.57       71.95      2.10 o 
  -3   4   2      140.70      124.88      3.14 o 
  -2   4   2      785.46      809.81     14.72 o 
  -1   4   2     1083.47      967.10     15.95 o 
   0   4   2      753.03      889.05     14.89 o 
   1   4   2      839.82      769.51     13.20 o 
   2   4   2       70.21       95.24      3.23 o 
   3   4   2      113.09       96.93      5.40 o 
   4   4   2        2.43        1.76      1.29 o 
   5   4   2       64.38       56.86      2.66 o 
   6   4   2       78.45       84.44      3.27 o 
   7   4   2       13.92       10.67      3.06 o 
   8   4   2       67.40       84.08      7.08 o 
   9   4   2        3.59        5.84      4.13 o 
 -10   5   2       31.21       36.33      8.81 o 
  -9   5   2       72.66       79.29      7.16 o 
  -8   5   2        0.72        3.43      2.57 o 
  -7   5   2       25.45       25.14      2.26 o 
  -6   5   2       27.53       27.89      1.24 o 
  -5   5   2        0.80        1.44      0.88 o 
  -3   5   2      196.11      213.49      4.68 o 
  -2   5   2       67.25       78.19      3.09 o 
  -1   5   2      180.61      182.65      4.33 o 
   0   5   2       11.09       13.96      1.56 o 
   1   5   2        0.04        3.00      1.84 o 
   2   5   2        0.11       10.49      2.06 o 
   3   5   2       30.81       39.24      4.10 o 
   5   5   2       10.74       10.09      2.25 o 
   6   5   2      121.44      151.00      8.75 o 
   7   5   2        3.03        2.49      4.17 o 
   8   5   2       14.56       12.15      4.74 o 
   9   5   2        0.07        6.61      4.95 o 
 -10   6   2       73.58       82.57     12.11 o 
  -9   6   2       86.33       78.57      6.08 o 
  -8   6   2      131.27      148.11      7.74 o 
  -7   6   2      308.88      321.84      7.81 o 
  -6   6   2       10.58       14.24      1.66 o 
  -5   6   2      167.06      189.13      4.49 o 
  -4   6   2        3.73       10.85      1.80 o 
  -3   6   2     3539.13     3398.27     51.39 o 
  -2   6   2       21.37       29.83      2.57 o 
  -1   6   2    12776.83    11592.43    178.29 o 
   0   6   2     1029.31     1227.97     20.71 o 
   1   6   2     3518.42     3286.65     52.18 o 
   2   6   2      151.10      220.77      7.35 o 
   3   6   2      283.09      279.85      8.90 o 
   4   6   2       14.41       18.93      2.58 o 
   5   6   2      256.34      237.33      8.62 o 
   6   6   2      255.30      239.50     11.71 o 
   7   6   2       62.87       55.34      6.88 o 
   8   6   2      101.52      113.73      9.16 o 
 -10   7   2        6.84        3.35      3.82 o 
  -9   7   2       28.37       29.66      4.58 o 
  -8   7   2        2.76       -3.58      3.58 o 
  -7   7   2       88.11       94.96      4.38 o 
  -6   7   2        0.92        0.54      1.74 o 
  -5   7   2       86.42       79.08      3.61 o 
  -4   7   2      133.89      133.95      4.61 o 
  -3   7   2       17.50       15.08      2.54 o 
  -2   7   2      128.85      170.28      6.04 o 
  -1   7   2        2.65        2.26      1.90 o 
   0   7   2       25.98       28.71      2.71 o 
   1   7   2       18.42       13.85      2.31 o 
   2   7   2       61.61       55.92      4.31 o 
   3   7   2       63.78       55.87      4.39 o 
   4   7   2       12.35       11.06      3.32 o 
   5   7   2       16.89       21.12      4.99 o 
   6   7   2       68.32       80.60      7.64 o 
   7   7   2        0.65        7.98      5.08 o 
   8   7   2       30.83       36.33      7.71 o 
 -10   8   2       77.33       94.68     13.21 o 
  -9   8   2        4.66       14.56      8.81 o 
  -8   8   2      146.28      141.88      8.33 o 
  -7   8   2       48.68       49.00      5.16 o 
  -6   8   2      119.02      137.93      5.02 o 
  -5   8   2       90.75       73.65      3.84 o 
  -4   8   2       21.17       19.99      2.54 o 
  -3   8   2      125.89      101.91      5.07 o 
  -2   8   2        8.57       19.52      3.50 o 
  -1   8   2      400.86      343.18     11.87 o 
   0   8   2       22.19       22.89      3.15 o 
   1   8   2       99.97       94.95      7.98 o 
   2   8   2      253.89      217.86     10.57 o 
   3   8   2        5.52        1.21      3.66 o 
   4   8   2       72.69       76.23      7.53 o 
   5   8   2        3.61        0.05      4.48 o 
   6   8   2        0.01       -0.78      4.48 o 
   7   8   2       18.74       29.57      6.61 o 
  -9   9   2       57.09       75.97      7.01 o 
  -8   9   2       54.91       63.30      6.08 o 
  -7   9   2      121.98      118.62      7.92 o 
  -6   9   2       28.88       44.86      4.02 o 
  -5   9   2       36.19       32.61      3.50 o 
  -4   9   2        0.64        3.49      2.86 o 
  -3   9   2        1.86       -3.08      3.29 o 
  -2   9   2        5.84       47.34      7.16 o 
  -1   9   2       37.90       34.16      4.67 o 
   0   9   2        9.54        1.76      4.07 o 
   1   9   2       22.94       26.14      5.24 o 
   2   9   2       59.14      125.20     17.62 o 
   3   9   2        0.05        7.49      4.76 o 
   4   9   2      393.11      431.40     17.85 o 
   5   9   2        5.25       12.01      5.24 o 
   6   9   2      214.65      222.28     13.09 o 
  -9  10   2       71.44       89.73     12.66 o 
  -8  10   2       30.21       27.94      5.50 o 
  -7  10   2      164.22      206.86     21.74 o 
  -6  10   2       49.94       55.13      6.19 o 
  -5  10   2      258.87      235.92      8.77 o 
  -4  10   2        1.22        9.64      3.38 o 
  -3  10   2      419.23      390.83     14.20 o 
  -2  10   2      249.03      244.02     11.09 o 
  -1  10   2      343.96      338.54     18.72 o 
   0  10   2      266.28      320.93     18.72 o 
   1  10   2        4.77       10.18     10.73 o 
   2  10   2      111.14      198.17     11.36 o 
   3  10   2       23.62       28.45      6.08 o 
   4  10   2       26.27       31.38      6.20 o 
   5  10   2        3.72        6.59      5.55 o 
  -8  11   2        3.09       -0.55      6.06 o 
  -7  11   2      117.90      125.26      8.85 o 
  -6  11   2        0.00        2.67      4.13 o 
  -5  11   2       85.08       73.87      5.48 o 
  -4  11   2       89.99      153.58     12.11 o 
  -3  11   2      119.71      120.00     12.11 o 
  -2  11   2      303.78      313.77     18.72 o 
  -1  11   2      191.17      179.45     14.31 o 
   0  11   2      256.32      299.46     18.72 o 
   1  11   2       17.64       20.37      7.71 o 
   2  11   2      179.59      180.89     11.11 o 
   3  11   2        7.24       20.33      6.19 o 
   4  11   2       61.79       66.30      8.33 o 
  -7  12   2        0.56        8.26      7.16 o 
  -6  12   2       39.73       65.51     10.46 o 
  -5  12   2       22.69       14.31      6.61 o 
  -4  12   2       63.02       62.75      9.91 o 
  -3  12   2       44.38       30.83      8.26 o 
  -2  12   2       38.96       53.40      8.81 o 
  -1  12   2        1.01        9.91      7.16 o 
   0  12   2      101.06       84.22     11.01 o 
   1  12   2        1.64       10.46      7.16 o 
   2  12   2       30.88       36.88      9.36 o 
   3  12   2       37.74       36.88     11.01 o 
  -6  13   2       19.68       21.47      8.26 o 
  -5  13   2        2.96        2.75      6.61 o 
  -4  13   2        0.89       12.66      7.16 o 
  -3  13   2        0.02        3.30      6.61 o 
  -2  13   2       15.58       15.96      7.71 o 
  -1  13   2        0.63       11.01      7.16 o 
   0  13   2        0.17       -2.20      6.61 o 
   1  13   2        1.43        7.71      7.71 o 
   1 -14   3       11.73        9.36      7.16 o 
   2 -14   3        0.00       -0.55      6.61 o 
   3 -14   3       14.37        8.81      7.71 o 
  -1 -13   3       11.29       17.06      8.26 o 
   0 -13   3        0.02       -3.85      6.06 o 
   1 -13   3       16.36        1.65      6.61 o 
   2 -13   3        0.47       13.76      7.16 o 
   3 -13   3       17.46        2.75      6.61 o 
   4 -13   3        2.55       -3.30      6.06 o 
   5 -13   3       14.80       11.56      7.16 o 
   6 -13   3        0.08        4.40      6.61 o 
  -3 -12   3        0.82        6.06      6.61 o 
  -2 -12   3        0.02       -1.65      6.06 o 
  -1 -12   3        0.41       -2.75      5.50 o 
   0 -12   3        0.39       12.11      6.61 o 
   1 -12   3        3.97       12.66      6.61 o 
   2 -12   3        1.47        1.65      5.50 o 
   3 -12   3        6.27       19.82      7.16 o 
   4 -12   3        1.86       -3.30      4.95 o 
   5 -12   3        1.74        2.20      5.50 o 
   6 -12   3        1.17        8.81      6.61 o 
   7 -12   3        0.68        1.65      7.16 o 
  -4 -11   3        0.40        1.65      6.06 o 
  -3 -11   3        9.69        9.36      7.16 o 
  -2 -11   3        1.32        3.30      6.06 o 
  -1 -11   3       37.64       30.83      7.71 o 
   0 -11   3       19.66       12.66      6.61 o 
   1 -11   3       59.35       41.29      8.26 o 
   2 -11   3       31.93       26.42      7.16 o 
   3 -11   3       39.28       47.34      7.71 o 
   4 -11   3       19.83       15.96      6.06 o 
   5 -11   3        7.37        6.83      3.83 o 
   6 -11   3        7.25       12.11      6.61 o 
   7 -11   3        0.98       -1.10      6.06 o 
   8 -11   3        2.14        3.85      6.61 o 
  -5 -10   3        1.43       -1.65      5.50 o 
  -4 -10   3        9.23        8.81      6.61 o 
  -3 -10   3        0.08       -4.95      4.95 o 
  -2 -10   3       21.08       30.28      7.71 o 
  -1 -10   3       15.18       12.11      6.06 o 
   0 -10   3       25.21       40.18      7.71 o 
   1 -10   3        0.42       -4.95      4.95 o 
   2 -10   3        0.01       -3.58      3.58 o 
   3 -10   3       27.98       28.03      4.46 o 
   4 -10   3       12.54       12.11      5.50 o 
   5 -10   3       30.99       29.26      7.16 o 
   6 -10   3        1.94       -4.95      4.95 o 
   7 -10   3       12.70       20.37      7.71 o 
   8 -10   3        0.30        0.55      6.06 o 
   9 -10   3        5.53       11.56      7.71 o 
  -6  -9   3        0.01       -4.40      5.50 o 
  -5  -9   3        3.22       -4.95      4.95 o 
  -4  -9   3        0.02       -0.55      4.95 o 
  -3  -9   3       11.24        3.85      5.50 o 
  -2  -9   3        0.43        0.55      4.95 o 
  -1  -9   3        2.47       -4.40      4.40 o 
   0  -9   3        1.88       -3.85      3.85 o 
   1  -9   3        1.41       -1.40      3.85 o 
   2  -9   3        3.12       13.23      5.23 o 
   3  -9   3        0.74       -0.55      2.72 o 
   4  -9   3        0.17       -2.72      2.72 o 
   5  -9   3        2.34        1.38      2.42 o 
   6  -9   3        6.34        7.16      5.50 o 
   7  -9   3        0.77       -4.40      5.50 o 
   8  -9   3        6.95        1.10      6.06 o 
   9  -9   3        1.38        0.00      6.61 o 
  -7  -8   3        3.44        6.46      4.99 o 
  -6  -8   3       14.46       13.27      4.99 o 
  -5  -8   3        2.14       -0.42      3.75 o 
  -4  -8   3       47.58       41.29      7.16 o 
  -3  -8   3        5.00       -0.55      4.40 o 
  -2  -8   3       72.66       73.21      8.26 o 
  -1  -8   3        7.36        3.85      3.85 o 
   0  -8   3       72.26       91.30      6.74 o 
   1  -8   3        0.30        2.20      2.72 o 
   2  -8   3       73.83       68.02      4.34 o 
   3  -8   3       17.01       15.94      3.50 o 
   4  -8   3       49.61       45.60      4.46 o 
   5  -8   3       15.98       15.27      2.74 o 
   6  -8   3       30.31       32.44      3.13 o 
   7  -8   3        1.30        2.20      5.50 o 
   8  -8   3        8.85        2.20      6.06 o 
   9  -8   3        1.27       -4.95      4.95 o 
  10  -8   3        0.57       -2.75      7.16 o 
  -8  -7   3        0.08       -0.55      4.95 o 
  -7  -7   3       11.77        2.25      8.53 o 
  -6  -7   3        0.05        0.55      5.78 o 
  -5  -7   3       45.73       36.98      7.42 o 
  -4  -7   3        3.19        0.02      2.44 o 
  -3  -7   3      233.42      238.83      9.73 o 
  -2  -7   3       15.57       27.87      3.89 o 
  -1  -7   3      257.11      257.22     11.19 o 
   0  -7   3        8.25       18.42      2.45 o 
   1  -7   3        0.37       -1.77      1.78 o 
   2  -7   3        2.93       44.04      6.06 o 
   3  -7   3      271.01      269.46      9.73 o 
   4  -7   3       77.57       70.39      4.85 o 
   5  -7   3      475.06      491.59     12.07 o 
   6  -7   3       36.13       31.48      2.26 o 
   7  -7   3      132.02      141.47     12.11 o 
   8  -7   3        1.42       -4.95      4.95 o 
   9  -7   3       19.32       19.27      7.71 o 
  10  -7   3        4.11       -4.95      6.06 o 
  -8  -6   3        0.13       -5.23      5.23 o 
  -7  -6   3        3.01        0.58      3.75 o 
  -6  -6   3        0.22       -1.89      2.38 o 
  -5  -6   3       31.46       29.95      3.60 o 
  -4  -6   3       16.82       20.44      3.96 o 
  -3  -6   3      311.84      310.66     12.04 o 
  -2  -6   3      278.23      271.77     15.96 o 
  -1  -6   3       56.88       59.83      3.93 o 
   0  -6   3      379.24      484.46     10.70 o 
   1  -6   3       12.76        9.26      2.18 o 
   2  -6   3      390.89      566.70     18.23 o 
   3  -6   3       52.41       54.66      3.27 o 
   4  -6   3      332.99      347.38      7.63 o 
   5  -6   3        0.76        0.64      1.36 o 
   6  -6   3       20.68       21.26      1.91 o 
   7  -6   3        7.55        4.92      3.04 o 
   8  -6   3        3.69        7.16      5.50 o 
   9  -6   3        8.96       11.56      6.61 o 
  10  -6   3        2.77       11.01      7.16 o 
  -9  -5   3       20.95       22.35      4.99 o 
  -8  -5   3       28.94       27.63      5.50 o 
  -7  -5   3       15.62       15.94      4.25 o 
  -6  -5   3      166.25      170.35      6.51 o 
  -5  -5   3       57.25       65.19     12.39 o 
  -4  -5   3      339.31      355.47     13.09 o 
  -3  -5   3       55.96       65.29      4.13 o 
  -2  -5   3      866.66      937.25     29.24 o 
  -1  -5   3       69.95       71.51      3.99 o 
   0  -5   3     1822.02     2348.65     49.62 o 
   1  -5   3      622.97      643.77     17.71 o 
   2  -5   3      915.09      954.37     20.02 o 
   3  -5   3      755.67      785.51     16.74 o 
   4  -5   3       58.46       53.79      2.78 o 
   5  -5   3      393.98      394.40     11.92 o 
   6  -5   3        8.36        3.73      2.33 o 
   7  -5   3      128.07      136.06      6.48 o 
   8  -5   3        7.20        2.75      6.06 o 
   9  -5   3       42.77       58.35      9.36 o 
  10  -5   3        1.45        9.91      7.16 o 
  -9  -4   3        0.08       -2.57      3.45 o 
  -8  -4   3        2.46        2.75      3.66 o 
  -7  -4   3        0.03       -2.00      2.00 o 
  -6  -4   3        4.41        4.35      1.77 o 
  -5  -4   3      220.17      214.08      6.93 o 
  -4  -4   3        2.08        4.40      2.75 o 
  -3  -4   3     1149.16     1167.12     23.38 o 
  -1  -4   3       12.34        9.76      1.85 o 
   0  -4   3      710.73      934.75     24.13 o 
   1  -4   3      628.74      643.87     17.13 o 
   2  -4   3      290.79      273.22      8.36 o 
   3  -4   3        7.45        6.78      1.29 o 
   4  -4   3     1581.45     1602.87     27.39 o 
   5  -4   3      147.17      157.30      5.94 o 
   6  -4   3      411.51      434.92     12.93 o 
   7  -4   3      147.28      147.99      6.41 o 
   8  -4   3        6.50        5.50      6.06 o 
   9  -4   3        0.29       -2.27      3.16 o 
  10  -4   3        4.22       12.11      7.16 o 
 -10  -3   3        6.95       11.56      9.36 o 
  -9  -3   3        5.01       10.64      3.94 o 
  -8  -3   3        0.13        0.37      2.95 o 
  -7  -3   3       17.66       17.23      2.69 o 
  -6  -3   3       71.54       72.24      2.44 o 
  -5  -3   3      160.85      190.85      4.95 o 
  -4  -3   3      178.60      171.75      5.77 o 
  -3  -3   3      972.85     1082.63     21.42 o 
  -2  -3   3        1.95        2.20      2.20 o 
  -1  -3   3     1209.45     1024.48     22.26 o 
   0  -3   3     1090.51     1246.54     30.75 o 
   1  -3   3     2027.78     1742.09     42.04 o 
   2  -3   3      601.50      493.72     13.04 o 
   3  -3   3        3.88        6.03      1.35 o 
   4  -3   3      151.92      178.66      6.52 o 
   5  -3   3       54.68       50.97      3.66 o 
   6  -3   3        0.13       -1.48      1.48 o 
   7  -3   3       24.17       22.15      2.51 o 
   8  -3   3        1.53        1.43      1.45 o 
   9  -3   3        0.00       -1.10      3.16 o 
 -10  -2   3        0.00        8.81      8.26 o 
  -9  -2   3        1.47       -2.72      3.00 o 
  -8  -2   3        0.58       -0.41      2.83 o 
  -7  -2   3        2.43        5.12      2.90 o 
  -6  -2   3       13.10       18.07      3.33 o 
  -5  -2   3      154.57      142.32      6.57 o 
  -4  -2   3        6.71        8.83      1.83 o 
  -3  -2   3      976.77      962.18     22.33 o 
  -2  -2   3      371.49      353.69      8.52 o 
  -1  -2   3       46.67       45.50      2.90 o 
   0  -2   3        3.79        2.75      1.65 o 
   1  -2   3       22.92       26.42      1.95 o 
   2  -2   3        1.01       -0.95      0.95 o 
   3  -2   3     1410.86     1353.50     26.37 o 
   4  -2   3      235.82      257.88      6.48 o 
   5  -2   3      407.39      413.65     11.36 o 
   6  -2   3       21.55       20.70      2.04 o 
   7  -2   3        0.75       -0.71      1.38 o 
   8  -2   3       26.09       30.43      4.36 o 
   9  -2   3        0.74       -3.30      3.85 o 
 -10  -1   3        8.05        6.61      7.71 o 
  -9  -1   3        3.35        2.67      3.00 o 
  -8  -1   3        8.89        6.37      3.00 o 
  -7  -1   3       30.31       27.61      3.39 o 
  -6  -1   3       87.96       89.18      6.06 o 
  -5  -1   3        0.09       -1.70      1.91 o 
  -4  -1   3      432.58      430.66      8.34 o 
  -3  -1   3      195.05      190.84      4.79 o 
  -2  -1   3        0.02       -0.30      1.03 o 
  -1  -1   3     3791.82     3486.37     82.13 o 
   0  -1   3      176.42      211.72      6.23 o 
   1  -1   3     5005.00     4479.29     84.60 o 
   2  -1   3      103.29       93.54      2.43 o 
   3  -1   3      404.53      406.92      8.89 o 
   4  -1   3      697.32      698.59     14.50 o 
   5  -1   3       50.40       52.23      4.04 o 
   6  -1   3       62.35       68.46      2.35 o 
   7  -1   3       11.93       14.39      1.44 o 
   8  -1   3        6.85        4.95      4.40 o 
   9  -1   3        1.26        0.55      3.85 o 
  10  -1   3        4.99       -1.10      7.71 o 
 -10   0   3        0.17       -1.65      7.16 o 
  -9   0   3        0.55       -0.93      2.51 o 
  -8   0   3       30.28       31.06      4.68 o 
  -7   0   3       12.08       10.61      2.46 o 
  -6   0   3        8.41        9.86      2.75 o 
  -5   0   3     1296.15     1296.09     40.46 o 
  -4   0   3      197.92      223.40      4.30 o 
  -3   0   3     3302.89     3185.95     45.81 o 
  -2   0   3       15.47       10.95      1.01 o 
  -1   0   3     1185.73     1084.47     21.29 o 
   0   0   3       23.75       22.54      1.95 o 
   1   0   3      671.95      623.65      8.75 o 
   2   0   3        7.25        5.87      0.73 o 
   3   0   3     1710.00     1602.09     24.03 o 
   4   0   3        1.61        1.56      0.94 o 
   5   0   3      545.67      564.86     11.95 o 
   6   0   3        0.01       -0.44      1.10 o 
   7   0   3       42.75       43.71      2.44 o 
   8   0   3        0.04        3.30      1.97 o 
  10   0   3        1.87       -7.16      7.16 o 
 -10   1   3        1.11       -4.40      6.61 o 
  -9   1   3        1.81        2.34      2.48 o 
  -8   1   3       11.59       11.13      3.30 o 
  -7   1   3        3.24        6.86      2.20 o 
  -6   1   3       53.65       58.49      3.82 o 
  -5   1   3        1.10        0.68      1.22 o 
  -4   1   3       29.02       21.36      1.46 o 
  -3   1   3      188.17      184.45      2.93 o 
  -2   1   3        4.65        6.86      0.67 o 
  -1   1   3       59.47       70.17      1.54 o 
   0   1   3        7.68        5.54      0.70 o 
   1   1   3       61.07       66.93      1.80 o 
   2   1   3       37.50       37.53      1.44 o 
   3   1   3      205.53      228.21      3.98 o 
   4   1   3       85.16       83.04      2.80 o 
   5   1   3       20.58       15.99      1.74 o 
   6   1   3       19.27       16.83      1.74 o 
   7   1   3       20.88       26.53      2.34 o 
   8   1   3        0.60       -2.75      2.75 o 
   9   1   3       21.12       20.93      4.40 o 
  10   1   3        1.20       -7.71      7.71 o 
 -10   2   3        0.55        1.10      6.06 o 
  -9   2   3        3.77        2.57      2.46 o 
  -8   2   3        4.36       -0.21      2.01 o 
  -7   2   3        5.28        5.49      1.32 o 
  -6   2   3       17.74       18.63      1.33 o 
  -5   2   3       19.95       16.06      1.58 o 
  -4   2   3        0.08       -0.45      0.45 o 
  -3   2   3       89.95       83.05      2.02 o 
  -2   2   3       32.66       22.65      1.12 o 
  -1   2   3        1.08       -0.74      0.74 o 
   0   2   3        1.19       -0.14      0.83 o 
   1   2   3      307.54      258.55      4.77 o 
   3   2   3       38.76       39.54      1.64 o 
   4   2   3      130.18      132.27      3.30 o 
   5   2   3        1.76        1.18      1.36 o 
   6   2   3      213.80      196.39      8.26 o 
   7   2   3       22.34       21.78      2.72 o 
   8   2   3       10.40       12.09      3.49 o 
   9   2   3        1.09        4.95      3.45 o 
  10   2   3        7.09        1.10      8.26 o 
  -9   3   3        0.28       -0.31      2.75 o 
  -8   3   3        4.25        6.63      1.76 o 
  -7   3   3      286.28      276.48      6.58 o 
  -6   3   3        6.84        6.49      1.34 o 
  -5   3   3      197.45      190.85      3.49 o 
  -4   3   3       36.64       31.49      1.35 o 
  -3   3   3     2256.21     1987.64     27.30 o 
  -2   3   3     1233.70     1052.16     16.39 o 
  -1   3   3     1026.72      884.57     15.76 o 
   0   3   3     1074.23     1141.72     20.09 o 
   1   3   3     1032.43      851.98     15.41 o 
   2   3   3     2547.17     2221.40     33.72 o 
   3   3   3        1.46       -1.06      1.06 o 
   4   3   3       85.16       73.28      2.95 o 
   5   3   3       20.57       21.37      1.75 o 
   6   3   3      140.51      144.39      5.15 o 
   7   3   3       40.14       43.10      6.06 o 
   8   3   3        2.99       -0.46      6.61 o 
   9   3   3        1.81        0.45      3.53 o 
 -10   4   3        0.56       -1.65      7.16 o 
  -9   4   3        1.04       -2.46      2.46 o 
  -8   4   3        1.91        0.13      2.15 o 
  -7   4   3        8.08        5.37      1.66 o 
  -6   4   3       27.67       34.64      2.16 o 
  -5   4   3        2.77       -0.40      0.98 o 
  -4   4   3       92.48       86.85      4.34 o 
  -3   4   3      152.59      137.11      3.80 o 
  -2   4   3       12.75      662.22     24.77 o 
  -1   4   3       25.34       21.60      1.71 o 
   0   4   3       56.40       76.04      2.95 o 
   1   4   3       51.20       33.22      2.12 o 
   2   4   3      356.84      297.30      6.61 o 
   3   4   3       42.87       37.06      2.11 o 
   4   4   3        4.87        3.67      2.04 o 
   5   4   3       17.56       18.52      1.95 o 
   6   4   3       33.13       35.51      2.89 o 
   7   4   3        0.12        7.18      3.89 o 
   8   4   3        0.08        7.61      3.89 o 
   9   4   3        1.09        4.60      3.98 o 
 -10   5   3        0.43        2.20      6.61 o 
  -9   5   3        2.45        4.40      2.95 o 
  -8   5   3        3.48        7.07      2.42 o 
  -7   5   3       44.92       37.11      3.50 o 
  -6   5   3        7.87        7.07      1.18 o 
  -5   5   3        0.66       -1.14      1.14 o 
  -4   5   3       14.88       12.33      1.71 o 
  -3   5   3        1.20       -0.16      1.17 o 
  -2   5   3        4.06       81.43      7.98 o 
  -1   5   3        0.00       -1.17      1.17 o 
   0   5   3       10.01        9.14      1.52 o 
   1   5   3      168.06      138.16      4.26 o 
   2   5   3        1.60      118.69     10.18 o 
   3   5   3        2.59        2.42      1.52 o 
   4   5   3        8.25       16.81      7.98 o 
   5   5   3       32.49       26.90      2.78 o 
   6   5   3       25.48       22.57      8.81 o 
   7   5   3       78.95       84.55      7.42 o 
   8   5   3        1.81        5.50      4.25 o 
   9   5   3        5.62        9.91      4.95 o 
 -10   6   3        1.39       -0.55      7.16 o 
  -9   6   3       16.77       19.96      4.25 o 
  -8   6   3      194.25      211.31      9.25 o 
  -7   6   3       45.31       48.87      4.76 o 
  -6   6   3      106.53      113.71      3.38 o 
  -5   6   3       12.54       16.89      1.73 o 
  -4   6   3       31.82       33.33      2.22 o 
  -3   6   3     2906.48     2627.48     40.21 o 
  -2   6   3      520.97      460.47      9.84 o 
  -1   6   3        0.81        0.61      1.90 o 
   0   6   3      207.04      224.33      5.54 o 
   1   6   3     2570.82     2266.14     36.74 o 
   2   6   3      112.39      173.90      9.71 o 
   3   6   3        5.22       10.14      2.62 o 
   4   6   3      103.11      153.91     14.45 o 
   5   6   3       33.86       42.14      4.18 o 
   6   6   3      133.68      195.58     10.58 o 
   7   6   3        7.10        4.26      4.38 o 
   8   6   3        4.63        9.21      5.17 o 
 -10   7   3        9.93       14.86      4.25 o 
  -9   7   3        3.42        3.72      3.75 o 
  -8   7   3       23.43       23.87      5.78 o 
  -7   7   3       41.77       44.91      4.88 o 
  -6   7   3       46.00       48.52      2.98 o 
  -5   7   3       17.78       20.89      2.31 o 
  -4   7   3      138.93      119.93      4.40 o 
  -3   7   3        0.29        1.30      2.10 o 
  -2   7   3      277.90      272.79      8.05 o 
  -1   7   3        2.94        3.99      1.93 o 
   0   7   3      268.12      317.38      9.79 o 
   1   7   3        2.48        4.39      2.10 o 
   2   7   3      186.70      281.08      9.16 o 
   3   7   3        0.05       -1.51      2.44 o 
   4   7   3      151.46      257.44     13.92 o 
   5   7   3        2.48        1.05      4.17 o 
   6   7   3      102.87      130.77     12.39 o 
   7   7   3        1.03        1.12      6.06 o 
   8   7   3        5.26       15.96      6.61 o 
 -10   8   3        7.41        4.08      5.78 o 
  -9   8   3        9.12        8.58      4.07 o 
  -8   8   3      106.84      108.76      8.81 o 
  -7   8   3       49.86       54.69      5.28 o 
  -6   8   3      181.55      184.32      5.83 o 
  -5   8   3        5.97        5.21      2.18 o 
  -4   8   3      352.14      372.30      8.87 o 
  -3   8   3        5.08        8.08      2.42 o 
  -2   8   3      379.67      381.04     22.57 o 
  -1   8   3       79.51       69.73      4.55 o 
   0   8   3      160.65      179.64      7.74 o 
   1   8   3      101.24      102.91      5.54 o 
   2   8   3       15.84      315.44     13.22 o 
   3   8   3       63.76       59.47      6.34 o 
   4   8   3       35.05       68.17      7.01 o 
   5   8   3      128.72      137.08     14.86 o 
   6   8   3       31.74       33.42      8.53 o 
   7   8   3       41.17       46.79      8.81 o 
  -9   9   3       32.51       28.45      5.40 o 
  -8   9   3      169.87      199.09     10.18 o 
  -7   9   3      113.67      144.55      8.53 o 
  -6   9   3      412.27      447.32     15.18 o 
  -5   9   3      317.72      327.78     10.06 o 
  -4   9   3      535.82      487.97     12.92 o 
  -3   9   3      776.60      693.77     20.82 o 
  -2   9   3     1137.67      918.78     26.27 o 
  -1   9   3      319.38      276.28     11.09 o 
   0   9   3     1690.96     1843.74     57.14 o 
   1   9   3      174.01      170.58     10.03 o 
   2   9   3     1002.36      963.81     45.96 o 
   3   9   3      306.90      295.45     27.52 o 
   4   9   3      396.03      509.64     19.84 o 
   5   9   3      171.26      174.89     11.24 o 
   6   9   3       62.83       58.72      8.15 o 
  -9  10   3       10.52       15.65      4.88 o 
  -8  10   3      103.12      102.33      8.06 o 
  -7  10   3        2.82        4.95      4.23 o 
  -6  10   3      213.62      222.29     12.11 o 
  -5  10   3       18.65       21.51      3.70 o 
  -4  10   3      176.30      166.05      7.19 o 
  -3  10   3       73.77       77.62      6.62 o 
  -2  10   3       73.65      277.99     15.96 o 
  -1  10   3      110.53       95.51      7.40 o 
   0  10   3       19.63       31.42      5.45 o 
   1  10   3       84.79       78.26      7.52 o 
   2  10   3        0.06       18.32      5.28 o 
   3  10   3       45.56       34.99      6.20 o 
   4  10   3       21.73       31.16      6.48 o 
   5  10   3        7.41       12.37      5.91 o 
  -8  11   3       29.89       38.99      5.95 o 
  -7  11   3       28.70       20.66      5.06 o 
  -6  11   3       94.86       90.33      7.58 o 
  -5  11   3       95.58      102.72      6.36 o 
  -4  11   3      185.85      243.18      9.00 o 
  -3  11   3       98.53      106.06     11.28 o 
  -2  11   3       66.97       60.34      6.19 o 
  -1  11   3      186.68      178.90     14.31 o 
   0  11   3       14.67       12.11      6.61 o 
   1  11   3      194.70      212.16     11.99 o 
   2  11   3        5.46        6.65      5.02 o 
   3  11   3       96.54       90.49      8.99 o 
   4  11   3        6.92        8.81      9.36 o 
  -7  12   3       10.45       17.06      7.71 o 
  -6  12   3       35.31       30.80      5.63 o 
  -5  12   3       20.37       21.01      5.78 o 
  -4  12   3        3.04        2.90      3.54 o 
  -3  12   3        0.34        7.71      6.61 o 
  -2  12   3        1.09        4.40      6.61 o 
  -1  12   3        0.18       14.31      7.16 o 
   0  12   3        1.31       -2.20      6.61 o 
   1  12   3       23.79       15.96      7.71 o 
   2  12   3       42.96       65.16      8.20 o 
   3  12   3        5.39       17.06      9.91 o 
  -5  13   3       14.55       14.31      7.16 o 
  -4  13   3        2.69        7.55      4.85 o 
  -3  13   3        0.35        3.30      7.16 o 
  -2  13   3        0.14       17.06      7.71 o 
  -1  13   3        0.00        0.00      6.61 o 
   0  13   3        2.95        5.50      7.16 o 
   1  13   3        6.52       15.96      8.81 o 
   1 -14   4        1.53        2.20      6.61 o 
   2 -14   4       17.61       24.77      8.81 o 
   3 -14   4        1.07        0.55      6.61 o 
  -1 -13   4       14.33       -2.75      6.61 o 
   0 -13   4        5.10       10.46      7.16 o 
   1 -13   4        2.43       14.86      7.16 o 
   2 -13   4        0.31        1.10      6.06 o 
   3 -13   4        0.08       -3.85      6.06 o 
   4 -13   4        5.80       -6.06      6.06 o 
   5 -13   4        5.89        2.75      6.61 o 
   6 -13   4        6.27        5.50      6.61 o 
  -3 -12   4        4.80       -1.10      6.61 o 
  -2 -12   4       20.39        9.91      7.16 o 
  -1 -12   4        0.12       -1.10      6.61 o 
   0 -12   4       43.20       43.49      8.81 o 
   1 -12   4        6.49        6.61      6.06 o 
   2 -12   4       49.52       41.29      8.26 o 
   3 -12   4       14.07        0.55      6.06 o 
   4 -12   4       32.41       23.12      7.16 o 
   5 -12   4       12.75       15.96      6.61 o 
   6 -12   4       11.59       16.51      7.71 o 
   7 -12   4        9.42       10.46      7.16 o 
  -4 -11   4        0.15        4.40      6.06 o 
  -3 -11   4       13.46       19.27      7.16 o 
  -2 -11   4        3.46       12.11      7.16 o 
  -1 -11   4        9.00       -0.55      5.50 o 
   0 -11   4       17.78       17.62      6.61 o 
   1 -11   4        0.03        1.65      5.50 o 
   2 -11   4        7.42        9.36      6.06 o 
   3 -11   4       16.34       13.76      6.06 o 
   4 -11   4        0.09       -3.85      3.85 o 
   5 -11   4       11.53       11.38      4.07 o 
   6 -11   4        3.52        1.65      6.06 o 
   7 -11   4        1.91       -3.85      6.06 o 
   8 -11   4        5.23        8.26      7.71 o 
  -5 -10   4       14.45       14.86      6.61 o 
  -4 -10   4        9.86       14.31      7.16 o 
  -3 -10   4       74.94       68.81      9.91 o 
  -2 -10   4       15.53       13.76      6.06 o 
  -1 -10   4      145.07      123.86     12.11 o 
   0 -10   4       22.51       15.41      6.61 o 
   1 -10   4       95.27       66.61      9.36 o 
   2 -10   4       48.11       33.03      6.61 o 
   3 -10   4       45.08       45.92      5.24 o 
   4 -10   4       75.76       66.61      8.26 o 
   5 -10   4       24.94       25.37      6.61 o 
   6 -10   4       40.20       40.18      8.26 o 
   7 -10   4        6.92       20.37      7.16 o 
   8 -10   4        8.72       -4.95      6.61 o 
   9 -10   4        4.53        9.91      7.71 o 
  -6  -9   4        1.13        7.16      6.06 o 
  -5  -9   4        8.70        3.85      5.50 o 
  -4  -9   4        5.61        1.65      4.95 o 
  -3  -9   4        1.54        2.75      5.50 o 
  -2  -9   4        2.65       11.56      5.50 o 
  -1  -9   4        0.64       -4.40      4.40 o 
   0  -9   4        2.58       -1.10      4.40 o 
   1  -9   4       30.31       28.07      6.06 o 
   2  -9   4        8.65       13.49      3.50 o 
   3  -9   4       13.39       10.46      4.95 o 
   4  -9   4        3.79        0.00      4.40 o 
   5  -9   4        8.96        8.90      2.96 o 
   6  -9   4        1.66        1.10      4.95 o 
   7  -9   4        2.26       15.96      6.61 o 
   8  -9   4        0.45       -4.40      4.40 o 
   9  -9   4        0.14        2.20      7.16 o 
  -7  -8   4        8.07        1.10      5.50 o 
  -6  -8   4        0.07        4.40      5.50 o 
  -5  -8   4       18.72       18.72      6.06 o 
  -4  -8   4        5.75       16.51      5.50 o 
  -3  -8   4       28.17       20.37      5.50 o 
  -2  -8   4       15.92       17.62      4.95 o 
  -1  -8   4       38.04       26.42      5.50 o 
   0  -8   4       12.42       13.76      4.95 o 
   1  -8   4       17.46       20.32      3.68 o 
   2  -8   4       18.16       18.72      4.95 o 
   3  -8   4       34.37       29.98      3.89 o 
   4  -8   4       35.51       35.43      4.07 o 
   5  -8   4       45.99       45.42      3.70 o 
   6  -8   4        8.17       10.36      2.66 o 
   7  -8   4       38.09       42.94      8.26 o 
   8  -8   4        0.16        4.40      6.06 o 
   9  -8   4       20.51       14.31      7.16 o 
  10  -8   4        0.94        3.30      6.61 o 
  -8  -7   4        2.23       -1.65      4.95 o 
  -7  -7   4       10.05       16.51      6.06 o 
  -6  -7   4       19.60       24.22      6.06 o 
  -5  -7   4       63.48       68.66     10.46 o 
  -4  -7   4       57.86       46.24      6.61 o 
  -3  -7   4      259.04      296.71     15.96 o 
  -2  -7   4        5.62       10.46      4.40 o 
  -1  -7   4     1081.99     1031.04     39.63 o 
   0  -7   4        4.55       -0.22      2.90 o 
   1  -7   4     1657.71     1756.57     44.76 o 
   2  -7   4       42.96       46.86      8.81 o 
   3  -7   4     1239.95     1347.90     34.84 o 
   4  -7   4        9.33       12.16      2.50 o 
   5  -7   4      339.25      383.61     10.04 o 
   6  -7   4       57.54       66.94      3.86 o 
   7  -7   4       57.37       62.20      8.81 o 
   8  -7   4       33.44       30.28      7.71 o 
   9  -7   4        1.65        1.10      5.50 o 
  10  -7   4        3.00        1.65      7.16 o 
  -8  -6   4        0.41        2.68      4.25 o 
  -7  -6   4        3.02        1.90      3.82 o 
  -6  -6   4        0.84       -3.25      3.25 o 
  -5  -6   4        1.04       -0.98      3.58 o 
  -4  -6   4       59.45       52.29      6.61 o 
  -3  -6   4       23.13       20.92      4.95 o 
  -2  -6   4      160.77      144.22      9.91 o 
  -1  -6   4      178.64      213.18      7.35 o 
   0  -6   4        0.69       -0.94      2.00 o 
   1  -6   4      342.07      398.16     12.46 o 
   2  -6   4      167.90      206.53     14.55 o 
   3  -6   4      275.35      286.38      7.84 o 
   4  -6   4      361.38      402.58     13.80 o 
   5  -6   4       58.74       64.19      3.04 o 
   6  -6   4      216.58      231.85      6.70 o 
   7  -6   4       31.57       36.33      6.61 o 
   8  -6   4       53.42       50.09      8.81 o 
   9  -6   4        5.59        7.71      6.61 o 
  10  -6   4       10.50       12.66      8.26 o 
  -9  -5   4        9.33        7.64      4.32 o 
  -8  -5   4        1.89        1.08      4.95 o 
  -7  -5   4       78.00       70.39      6.50 o 
  -6  -5   4        3.23        2.41      2.32 o 
  -5  -5   4      478.48      436.70     15.61 o 
  -4  -5   4       37.93       34.13      5.50 o 
  -3  -5   4     1362.29     1391.78     43.49 o 
  -2  -5   4      350.62      372.26     10.39 o 
  -1  -5   4     2352.09     2506.37     52.97 o 
   0  -5   4      676.59      804.69     27.52 o 
   1  -5   4     2213.04     2268.54     55.66 o 
   2  -5   4      775.26      879.70     86.97 o 
   3  -5   4     1099.58     1115.54     23.09 o 
   4  -5   4      271.19      303.56     10.48 o 
   5  -5   4      324.62      333.50      7.13 o 
   6  -5   4      155.50      186.43      7.67 o 
   7  -5   4       46.60       39.66      4.07 o 
   8  -5   4       51.48       72.66      9.36 o 
   9  -5   4        7.44        0.00      6.06 o 
  10  -5   4        3.70        0.55      6.61 o 
  -9  -4   4        0.10        1.03      3.49 o 
  -8  -4   4        3.57        4.73      3.66 o 
  -7  -4   4        0.30        1.22      3.25 o 
  -6  -4   4        0.86        4.66      1.67 o 
  -5  -4   4       71.88       88.35      4.60 o 
  -4  -4   4      316.71      376.84     29.66 o 
  -3  -4   4      599.97      644.00     15.55 o 
  -2  -4   4     1502.30     1697.86     36.78 o 
  -1  -4   4     1634.94     1686.10     36.13 o 
   0  -4   4     1372.79     1789.35     43.98 o 
   1  -4   4     1646.59     1640.54     40.48 o 
   2  -4   4     1624.88     1735.37     42.43 o 
   3  -4   4     2935.32     2924.44     56.45 o 
   4  -4   4      781.43      833.13     15.06 o 
   5  -4   4     1618.31     1639.69     31.62 o 
   6  -4   4      146.98      151.68      6.48 o 
   7  -4   4       24.69       22.80      2.90 o 
   8  -4   4       43.67       44.59      7.71 o 
   9  -4   4        3.70        9.07      3.56 o 
  10  -4   4        6.98        0.00      6.61 o 
 -10  -3   4        0.82        0.00      8.26 o 
  -9  -3   4        3.38        1.47      3.45 o 
  -8  -3   4        0.01       -2.90      2.90 o 
  -7  -3   4       55.53       71.87      5.65 o 
  -6  -3   4       70.01       73.24      3.85 o 
  -5  -3   4        2.34        3.18      1.35 o 
  -4  -3   4     1678.91     1806.57     34.70 o 
  -3  -3   4       48.58       53.76      9.04 o 
  -2  -3   4     1938.31     1854.03     39.23 o 
  -1  -3   4        1.81        0.28      1.56 o 
   0  -3   4       34.88       41.83      5.50 o 
   1  -3   4       39.31       33.03      2.72 o 
   2  -3   4       22.62       22.03      2.34 o 
   3  -3   4     1089.75     1068.61     21.50 o 
   4  -3   4       35.70       35.67      2.50 o 
   5  -3   4      488.16      512.80     14.34 o 
   6  -3   4       21.99       27.73      2.83 o 
   7  -3   4       15.76       18.95      2.46 o 
   8  -3   4       49.76       66.32      5.55 o 
   9  -3   4        2.91        7.69      2.08 o 
 -10  -2   4        0.00       -7.16      7.71 o 
  -9  -2   4        3.50        0.18      2.95 o 
  -8  -2   4       24.26       27.10      3.89 o 
  -7  -2   4       11.77        9.16      2.90 o 
  -6  -2   4        2.03        2.63      5.23 o 
  -5  -2   4      138.73      140.45      3.84 o 
  -4  -2   4      167.81      205.03     19.13 o 
  -3  -2   4      414.02      388.39     14.47 o 
  -2  -2   4      198.12      186.57      5.85 o 
  -1  -2   4      853.08      721.57     18.68 o 
   0  -2   4     3643.66     4460.76    105.49 o 
   1  -2   4      277.92      257.90      7.40 o 
   2  -2   4     1980.78     1785.34     34.52 o 
   3  -2   4      249.59      255.54      5.28 o 
   4  -2   4      149.99      102.08      3.03 o 
   5  -2   4      337.04      353.75     13.76 o 
   6  -2   4       25.85       16.85      2.20 o 
   7  -2   4        9.40       11.07      1.78 o 
   8  -2   4        5.03        5.94      1.85 o 
   9  -2   4        0.03       -3.85      3.85 o 
 -10  -1   4        0.08        1.10      7.71 o 
  -9  -1   4        0.38        4.77      2.95 o 
  -8  -1   4        9.33       11.17      3.00 o 
  -7  -1   4        1.00        0.04      2.41 o 
  -6  -1   4        9.55        6.49      2.41 o 
  -5  -1   4      158.52      190.81      8.60 o 
  -4  -1   4     1502.50     1581.72     23.34 o 
  -3  -1   4      224.22      221.32      5.09 o 
  -2  -1   4      602.93      547.81     12.52 o 
  -1  -1   4        9.59        7.03      1.56 o 
   0  -1   4     3677.92     4055.62     95.75 o 
   1  -1   4       56.72       43.58      2.51 o 
   2  -1   4        0.03        2.69      0.87 o 
   3  -1   4     1443.99     1382.97     23.32 o 
   4  -1   4     1351.35     1488.93     29.24 o 
   5  -1   4     1349.20     1474.31     29.44 o 
   6  -1   4        0.68        2.69      1.17 o 
   7  -1   4        0.00        4.61      2.20 o 
   8  -1   4       36.80       33.99      2.83 o 
   9  -1   4        7.69        3.85      4.40 o 
 -10   0   4        3.42        1.65      7.16 o 
  -9   0   4        3.98        3.75      2.51 o 
  -8   0   4       28.05       22.42      4.40 o 
  -7   0   4        2.98        2.29      2.75 o 
  -6   0   4        1.72        2.10      1.91 o 
  -5   0   4     1119.03     1243.14     33.86 o 
  -4   0   4      457.36      531.66      9.70 o 
  -3   0   4     1365.84     1342.20     21.22 o 
  -2   0   4     1276.38     1147.78     17.36 o 
  -1   0   4       21.93       19.51      2.65 o 
   0   0   4    12651.83    13311.87    253.93 o 
   1   0   4       57.28       62.03      1.57 o 
   2   0   4      647.09      652.75     12.43 o 
   3   0   4      429.39      415.85      6.44 o 
   4   0   4      103.76      108.82      3.92 o 
   5   0   4      139.41      150.31      4.94 o 
   6   0   4        2.41        2.51      1.23 o 
   7   0   4        0.20       -0.28      1.41 o 
   8   0   4        1.50        0.55      1.97 o 
   9   0   4        0.18        2.39      1.97 o 
 -10   1   4        0.54        1.65      6.61 o 
  -9   1   4        1.77        1.10      2.48 o 
  -8   1   4        1.61       -0.37      2.46 o 
  -7   1   4        1.78        0.65      1.91 o 
  -6   1   4       12.72       13.21      2.33 o 
  -5   1   4      461.01      494.28     11.61 o 
  -4   1   4       92.31      103.26      2.46 o 
  -3   1   4      674.52      662.01      9.20 o 
  -2   1   4      957.71      869.68     11.31 o 
  -1   1   4       70.54       66.04      1.41 o 
   0   1   4     4341.23     5101.54     68.64 o 
   1   1   4      640.32      562.93      7.63 o 
   2   1   4       37.49       48.66      5.80 o 
   3   1   4      284.20      278.86      4.78 o 
   4   1   4      498.09      554.62     10.52 o 
   5   1   4       76.92       81.93      3.42 o 
   6   1   4       23.44       26.89      2.11 o 
   7   1   4        2.51        1.07      1.57 o 
   8   1   4       13.13       13.76      3.30 o 
   9   1   4        0.50        1.10      2.75 o 
  10   1   4        0.25       -6.61      7.71 o 
 -10   2   4        0.77       -4.40      6.06 o 
  -9   2   4        0.00       -2.83      5.50 o 
  -8   2   4        3.08       -0.17      5.23 o 
  -7   2   4        0.20       -1.77      1.85 o 
  -6   2   4        0.62       -0.01      1.17 o 
  -5   2   4      404.12      417.16      7.13 o 
  -4   2   4        0.10        0.54      1.07 o 
  -3   2   4      909.73      847.91     11.57 o 
  -2   2   4     1131.88     1022.85     14.41 o 
  -1   2   4      462.75      420.17      7.06 o 
   0   2   4     3276.94     3831.02     57.05 o 
   1   2   4     2045.73     1839.69     28.01 o 
   2   2   4      414.78      443.84     47.34 o 
   3   2   4      538.51      529.34      8.16 o 
   4   2   4      895.25      959.54     13.93 o 
   5   2   4        0.36       -1.47      1.72 o 
   6   2   4       21.14       29.68      3.85 o 
   7   2   4       34.52       38.53      4.95 o 
   8   2   4        2.06        2.75      3.30 o 
   9   2   4       11.75        7.52      3.53 o 
  10   2   4        0.32       -7.71      7.71 o 
  -9   3   4        2.18       -1.42      2.75 o 
  -8   3   4        0.44       -2.97      4.23 o 
  -7   3   4       41.34       47.37      2.62 o 
  -6   3   4       28.16       24.98      2.28 o 
  -5   3   4      695.51      724.69     13.32 o 
  -4   3   4       24.40       22.35      1.82 o 
  -3   3   4      365.43      354.88      5.49 o 
  -2   3   4     2074.58     1852.59     28.19 o 
  -1   3   4      992.77      905.95     16.24 o 
   0   3   4      777.55      981.46     17.62 o 
   1   3   4     1827.42     1586.46     24.52 o 
   2   3   4      121.33      143.12      7.71 o 
   3   3   4       18.43       12.96      1.52 o 
   4   3   4      134.51      134.08      4.04 o 
   5   3   4       18.29       14.62      1.73 o 
   6   3   4       26.81       27.87      2.71 o 
   7   3   4        8.19        9.91      3.85 o 
   8   3   4        3.95       -2.43      8.53 o 
   9   3   4        7.91        8.30      3.98 o 
  -9   4   4        0.51       -1.94      7.43 o 
  -8   4   4       18.64       20.92      3.58 o 
  -7   4   4        0.79        1.51      1.81 o 
  -6   4   4       10.27        5.35      0.98 o 
  -5   4   4       20.91       22.63      1.67 o 
  -4   4   4      221.58      257.30     15.16 o 
  -3   4   4        5.86        2.64      1.23 o 
  -2   4   4     1130.27     1044.87     16.63 o 
  -1   4   4      314.48      292.60      6.46 o 
   0   4   4        6.54       10.35      1.59 o 
   1   4   4      945.74      855.44     15.82 o 
   2   4   4      142.09      159.09      4.40 o 
   3   4   4       77.60       83.96      3.05 o 
   5   4   4        1.08       -0.06      1.44 o 
   6   4   4        1.38       -0.48      1.78 o 
   7   4   4        8.90        3.91      3.85 o 
   8   4   4        0.62       -2.94      3.45 o 
   9   4   4       17.55       23.63      4.87 o 
 -10   5   4       33.32       34.13      9.36 o 
  -9   5   4        0.32        0.48      2.83 o 
  -8   5   4       74.01       93.10      6.06 o 
  -7   5   4       36.86       43.77      3.19 o 
  -6   5   4       64.65       70.56      2.99 o 
  -5   5   4      202.71      212.12      4.81 o 
  -4   5   4        0.00        1.77      1.86 o 
  -3   5   4      136.97      136.92      3.97 o 
  -2   5   4      183.97      163.11      4.02 o 
  -1   5   4       20.79       14.60      1.90 o 
   0   5   4      196.02      190.47      5.23 o 
   1   5   4       30.32       19.79      2.12 o 
   2   5   4      540.82      887.74     19.78 o 
   3   5   4       91.49       90.33      3.78 o 
   4   5   4        0.01        5.06      2.00 o 
   5   5   4      361.34      357.14     12.07 o 
   6   5   4       21.04       20.75      4.67 o 
   7   5   4       66.49       71.45      7.00 o 
   8   5   4        0.58        2.39      4.17 o 
 -10   6   4       27.92       32.06      4.67 o 
  -9   6   4        5.28        4.00      3.33 o 
  -8   6   4        1.44       -0.95      3.25 o 
  -7   6   4       91.62      100.01      4.08 o 
  -6   6   4       21.86       22.37      2.54 o 
  -5   6   4       34.91       38.60      3.10 o 
  -4   6   4      803.58      805.19     15.41 o 
  -3   6   4      395.57      360.41      7.28 o 
  -2   6   4     1511.92     1447.03     23.95 o 
  -1   6   4      132.62      156.84      4.42 o 
   0   6   4     1065.08     1145.09     19.58 o 
   1   6   4      769.59      704.84     14.64 o 
   2   6   4      469.45      499.94     11.34 o 
   3   6   4      127.23      143.37      4.81 o 
   4   6   4       13.38       12.48      3.68 o 
   5   6   4       30.99       26.47      4.29 o 
   6   6   4       10.64       17.38      4.88 o 
   7   6   4        0.11       -2.02      3.94 o 
   8   6   4       41.80       48.23      6.92 o 
 -10   7   4        1.11        3.09      3.75 o 
  -9   7   4        0.39       -0.18      3.25 o 
  -8   7   4        2.27        0.72      3.58 o 
  -7   7   4       11.88        8.01      3.25 o 
  -6   7   4        0.04        2.37      1.90 o 
  -5   7   4        0.99        1.03      1.75 o 
  -4   7   4       64.33       63.90      3.43 o 
  -3   7   4       51.79       65.44      3.43 o 
  -2   7   4       56.51      171.62     19.54 o 
  -1   7   4       76.89       84.11      4.55 o 
   0   7   4      126.59      140.66      5.99 o 
   1   7   4       73.57       71.61      4.63 o 
   2   7   4       73.60       69.55      4.77 o 
   3   7   4       21.37       16.03      4.07 o 
   5   7   4        0.62        2.87      4.36 o 
   6   7   4        1.59       -2.37      4.67 o 
   7   7   4        0.07        1.65      4.58 o 
 -10   8   4       28.77       27.52      6.61 o 
  -9   8   4        0.46       -3.30      4.13 o 
  -8   8   4        2.56        5.09      4.13 o 
  -7   8   4       18.45       17.00      4.07 o 
  -6   8   4        6.81       11.84      2.82 o 
  -5   8   4       90.83       89.93      4.26 o 
  -4   8   4        9.31        9.09      3.34 o 
  -3   8   4       21.29       17.22      3.50 o 
  -2   8   4       10.55       14.61      3.29 o 
  -1   8   4        8.40        5.38      2.42 o 
   0   8   4       20.92       26.72      3.47 o 
   1   8   4       61.14       56.73      4.51 o 
   2   8   4        0.00       14.08      4.23 o 
   3   8   4       92.97      116.86      8.44 o 
   4   8   4       26.48       28.07      6.88 o 
   5   8   4       56.12       53.20      6.82 o 
   6   8   4        0.68       -2.56      4.88 o 
   7   8   4        1.81        9.36      6.61 o 
  -9   9   4        5.48        9.05      4.36 o 
  -8   9   4       34.38       44.88      6.06 o 
  -7   9   4        5.34       10.21      4.23 o 
  -6   9   4       10.96       19.13      4.46 o 
  -5   9   4      139.98      132.15      6.24 o 
  -4   9   4      167.35      165.74      6.75 o 
  -3   9   4      300.33      333.47     18.17 o 
  -2   9   4       56.59       42.62      5.24 o 
  -1   9   4        1.19        3.30      2.64 o 
   0   9   4      342.04      434.38     13.09 o 
   1   9   4        6.30        3.76      3.35 o 
   2   9   4      189.84      187.52     14.31 o 
   3   9   4        1.54       -4.09      4.36 o 
   4   9   4        0.70       -1.87      4.76 o 
   5   9   4        9.40       11.79      5.80 o 
   6   9   4       24.66       35.13      6.61 o 
  -8  10   4        0.91        2.99      4.13 o 
  -7  10   4       12.40       13.01      4.23 o 
  -6  10   4       16.23       25.69      4.85 o 
  -5  10   4       35.95       41.19      4.45 o 
  -4  10   4       38.39       37.71      4.02 o 
  -3  10   4       46.50       41.12      5.24 o 
  -2  10   4       34.84       55.05      8.26 o 
  -1  10   4       35.09       35.22      7.71 o 
   0  10   4       25.49       30.32      4.11 o 
   1  10   4       15.15       18.39      5.24 o 
   2  10   4       20.88       22.43      5.78 o 
   3  10   4        4.39        9.48      5.16 o 
   4  10   4        7.28       36.33      7.71 o 
   5  10   4        1.34        4.09      5.68 o 
  -8  11   4        0.65       -0.65      4.23 o 
  -7  11   4        3.55       -0.06      3.83 o 
  -6  11   4        0.00        0.00      3.89 o 
  -5  11   4        5.13        8.15      3.38 o 
  -4  11   4        1.87       -0.63      3.06 o 
  -3  11   4        3.61        6.11      4.07 o 
  -2  11   4       10.48       15.56      4.46 o 
  -1  11   4       19.07       13.21      4.28 o 
   0  11   4        8.19       11.03      5.78 o 
   1  11   4       11.10       10.46      5.02 o 
   2  11   4       43.86       56.08      7.27 o 
   3  11   4       13.95       12.16      6.02 o 
   4  11   4       30.48       37.43     11.56 o 
  -7  12   4        1.59        6.06      7.16 o 
  -6  12   4      122.35      140.69      9.73 o 
  -5  12   4        0.93        4.40      4.28 o 
  -4  12   4      167.59      135.49      7.59 o 
  -3  12   4        4.19        9.63      4.62 o 
  -2  12   4      115.36       88.35      7.78 o 
  -1  12   4       21.94       10.46      7.16 o 
   0  12   4      120.23      121.10     13.21 o 
   1  12   4       39.71       43.30      7.43 o 
   2  12   4      106.56      127.92     10.82 o 
   3  12   4       21.97       44.59     12.11 o 
  -5  13   4        0.43        0.00      6.06 o 
  -4  13   4        0.14       10.78      9.36 o 
  -3  13   4        0.42        9.36      7.16 o 
  -2  13   4        4.29       25.87      7.71 o 
  -1  13   4        0.24        1.65      6.61 o 
   0  13   4        1.14        1.10      7.16 o 
   2 -14   5        0.21        8.81      7.71 o 
  -1 -13   5       11.04        6.61      7.71 o 
   0 -13   5        0.08        3.85      7.16 o 
   1 -13   5        6.17        5.50      6.61 o 
   2 -13   5        0.10        0.55      6.61 o 
   3 -13   5       11.24        7.16      6.61 o 
   5 -13   5       20.64       14.31      7.71 o 
   6 -13   5        1.77       -6.06      6.61 o 
  -2 -12   5        3.18        3.85      6.61 o 
  -1 -12   5      107.00       75.97     11.01 o 
   0 -12   5        7.23       11.56      7.71 o 
   1 -12   5      159.82      154.68     13.21 o 
   2 -12   5       59.49       71.01      9.91 o 
   3 -12   5       96.68       74.31      9.91 o 
   4 -12   5       76.13       68.26      9.91 o 
   5 -12   5        9.28        9.36      6.61 o 
   6 -12   5       60.99       55.05      9.36 o 
   7 -12   5        0.22       -2.20      6.06 o 
  -4 -11   5        9.34        7.71      7.16 o 
  -3 -11   5        0.21        1.65      6.06 o 
  -2 -11   5       32.13       53.40      9.36 o 
  -1 -11   5        6.23        2.75      6.06 o 
   0 -11   5        4.64        5.50      6.06 o 
   1 -11   5       11.96        6.06      6.06 o 
   2 -11   5       14.84       18.72      6.61 o 
   3 -11   5        0.03        0.00      5.50 o 
   4 -11   5       33.12       39.08      7.71 o 
   5 -11   5       20.15       12.66      6.06 o 
   6 -11   5       18.70       19.27      7.16 o 
   7 -11   5       18.49       20.92      7.71 o 
   8 -11   5        4.45       12.11      8.26 o 
  -5 -10   5       51.93       58.35      9.91 o 
  -4 -10   5       13.39       24.77      7.71 o 
  -3 -10   5       70.89       63.30      9.36 o 
  -2 -10   5        7.63        6.61      6.06 o 
  -1 -10   5       32.74       24.77      7.16 o 
   0 -10   5        3.37       -0.55      4.95 o 
   1 -10   5        1.02       -4.40      4.40 o 
   2 -10   5        0.40       -4.40      4.40 o 
   3 -10   5       17.37       16.51      5.50 o 
   4 -10   5        8.75        2.75      4.95 o 
   5 -10   5       11.31       14.61      4.23 o 
   6 -10   5       38.84       28.07      7.71 o 
   7 -10   5        9.47       14.86      7.16 o 
   8 -10   5       33.74       21.47      8.26 o 
   9 -10   5        6.87        8.26      7.71 o 
  -6  -9   5        6.75       16.51      7.16 o 
  -5  -9   5        1.94        0.00      6.06 o 
  -4  -9   5        8.42       10.46      5.50 o 
  -3  -9   5       10.79        9.91      6.06 o 
  -2  -9   5        0.05        2.20      4.95 o 
  -1  -9   5       40.62       30.28      6.61 o 
   0  -9   5        4.56        3.30      4.40 o 
   1  -9   5        1.78       -3.85      3.85 o 
   2  -9   5       10.38        4.40      4.40 o 
   3  -9   5       25.72       24.22      6.06 o 
   4  -9   5        7.59       -0.55      3.85 o 
   5  -9   5       33.73       34.32      3.64 o 
   6  -9   5        0.03        1.65      4.95 o 
   7  -9   5       21.58       18.72      6.61 o 
   8  -9   5        1.95        3.85      6.06 o 
   9  -9   5       16.90       11.01      7.71 o 
  -7  -8   5        6.98       17.06      7.16 o 
  -6  -8   5        0.34       -4.95      4.95 o 
  -5  -8   5        2.76        0.00      4.40 o 
  -4  -8   5        7.36        9.36      5.50 o 
  -3  -8   5        5.23        4.40      4.40 o 
  -2  -8   5        0.01       -3.30      3.85 o 
  -1  -8   5       26.24       24.77      6.06 o 
   0  -8   5       21.18       25.32      5.50 o 
   1  -8   5        0.48        2.50      2.90 o 
   3  -8   5       13.46       16.13      3.44 o 
   4  -8   5        0.52       -2.20      2.72 o 
   5  -8   5       15.52       21.54      4.69 o 
   6  -8   5       13.39       15.52      4.68 o 
   7  -8   5        1.11        2.75      5.50 o 
   8  -8   5       11.14       18.17      7.16 o 
   9  -8   5        0.41       -4.40      6.06 o 
  10  -8   5        3.29        4.40      7.71 o 
  -8  -7   5        5.44        4.95      5.50 o 
  -7  -7   5        3.95        4.40      5.50 o 
  -6  -7   5       30.31       26.42      6.61 o 
  -5  -7   5        6.09        2.20      4.95 o 
  -4  -7   5      105.07      100.74      9.91 o 
  -3  -7   5        0.00        5.50      4.40 o 
  -2  -7   5      577.91      603.87     25.87 o 
  -1  -7   5       18.79        8.81      4.95 o 
   0  -7   5     1634.13     2005.16     55.94 o 
   1  -7   5        5.35        5.25      3.85 o 
   2  -7   5     1622.41     1679.06     82.85 o 
   3  -7   5        3.69        6.50      2.90 o 
   4  -7   5      473.77      508.74     12.50 o 
   5  -7   5       23.67       21.08      2.82 o 
   6  -7   5       43.77       46.06      3.43 o 
   7  -7   5        2.34        2.75      4.95 o 
   8  -7   5        8.39        1.65      4.95 o 
   9  -7   5        4.44        4.95      6.61 o 
  10  -7   5        1.31       -6.06      6.06 o 
  -8  -6   5        0.06       -0.55      4.95 o 
  -7  -6   5       12.90        6.06      4.95 o 
  -6  -6   5        2.28       -1.10      4.40 o 
  -5  -6   5        7.39       -1.10      4.40 o 
  -4  -6   5       17.66       14.86      4.95 o 
  -3  -6   5        2.77        2.75      3.85 o 
  -1  -6   5        0.00        1.16      2.10 o 
   0  -6   5      240.36      374.21     15.69 o 
   1  -6   5       44.08       42.12      7.43 o 
   2  -6   5      410.10      485.88     15.69 o 
   3  -6   5       71.02       78.12      4.02 o 
   4  -6   5      186.99      217.23      5.64 o 
   5  -6   5      100.04      115.14      3.92 o 
   6  -6   5       73.54       73.92      3.91 o 
   7  -6   5       30.39       29.73      7.16 o 
   8  -6   5       11.65       11.01      6.06 o 
   9  -6   5       11.49        4.95      6.06 o 
  10  -6   5        0.92        0.55      6.61 o 
  -9  -5   5        2.21       -2.75      4.95 o 
  -8  -5   5        6.68        1.10      4.95 o 
  -7  -5   5        1.20        0.55      4.40 o 
  -6  -5   5       24.75       22.02      5.50 o 
  -5  -5   5        0.67       -1.65      3.85 o 
  -4  -5   5      124.63      149.18      9.91 o 
  -3  -5   5        1.04       -3.30      3.30 o 
  -2  -5   5      450.56      514.60     34.67 o 
  -1  -5   5       81.89       74.12      5.49 o 
   0  -5   5      596.54      795.78     21.41 o 
   1  -5   5      194.39      197.55      7.58 o 
   2  -5   5      427.64      453.77     13.42 o 
   3  -5   5      156.73      175.36      6.80 o 
   4  -5   5      132.07      142.74      4.15 o 
   5  -5   5       70.88       82.78      3.16 o 
   6  -5   5       29.28       26.96      1.67 o 
   7  -5   5       10.44       11.46      2.83 o 
   8  -5   5        2.94       -0.55      4.95 o 
   9  -5   5        2.62       -1.65      6.06 o 
  10  -5   5        2.11        1.94      3.56 o 
  -9  -4   5        2.66        1.10      4.40 o 
  -8  -4   5        0.13        1.07      3.75 o 
  -7  -4   5        0.12       -1.04      3.33 o 
  -6  -4   5        3.44        7.71      2.33 o 
  -5  -4   5       27.85       30.28      5.50 o 
  -4  -4   5        5.89        8.38      2.51 o 
  -3  -4   5      234.58      275.39      8.19 o 
  -2  -4   5       83.89       98.48      6.34 o 
  -1  -4   5       59.25       41.23      3.50 o 
   0  -4   5        4.37        5.35      2.11 o 
   1  -4   5        0.04       -1.95      1.95 o 
   2  -4   5      104.16       76.29      4.95 o 
   3  -4   5       65.58       60.42      3.06 o 
   4  -4   5      541.98      609.26     13.34 o 
   5  -4   5        7.90       11.84      2.27 o 
   6  -4   5       78.28       94.41      5.28 o 
   7  -4   5        0.65        0.59      2.33 o 
   8  -4   5        1.32       -4.95      4.95 o 
   9  -4   5        1.12        1.41      3.44 o 
  10  -4   5        1.26        0.44      3.66 o 
  -9  -3   5        2.42        2.10      3.82 o 
  -8  -3   5        2.77        1.83      3.33 o 
  -7  -3   5       16.40       18.28      3.85 o 
  -6  -3   5        2.06        1.06      0.94 o 
  -5  -3   5        2.47        3.05      2.75 o 
  -4  -3   5       18.11       21.98      2.62 o 
  -3  -3   5       56.95       67.93      3.80 o 
  -2  -3   5       30.38       31.72      2.57 o 
  -1  -3   5      126.73      113.16      5.06 o 
   0  -3   5      136.25      155.51      6.61 o 
   1  -3   5      228.45      221.43      7.19 o 
   2  -3   5       14.50       10.91      1.95 o 
   3  -3   5       27.09       28.13      2.18 o 
   4  -3   5        0.02       -1.08      1.19 o 
   5  -3   5       28.50       31.49      2.15 o 
   6  -3   5       15.53       19.12      4.40 o 
   7  -3   5       31.58       33.22      3.33 o 
   8  -3   5        5.72        5.93      3.44 o 
   9  -3   5        7.14        8.21      1.91 o 
  10  -3   5        2.80        3.85      4.40 o 
  -9  -2   5       10.80        6.26      5.50 o 
  -8  -2   5        1.05       -3.58      3.58 o 
  -7  -2   5       21.10       16.22      4.13 o 
  -6  -2   5       12.00       11.35      1.59 o 
  -5  -2   5      291.99      314.22      6.36 o 
  -4  -2   5       35.55       38.01      3.11 o 
  -3  -2   5     1164.02     1155.09     25.23 o 
  -2  -2   5      201.85      206.55      6.80 o 
  -1  -2   5     1688.34     1555.68     38.15 o 
   0  -2   5      306.92      384.79     10.90 o 
   1  -2   5     1893.75     1766.84     42.82 o 
   2  -2   5      128.50      116.81      3.59 o 
   3  -2   5      750.44      655.76     13.77 o 
   4  -2   5       44.90       41.29      3.02 o 
   5  -2   5       95.93       93.77      4.88 o 
   6  -2   5        0.72        0.28      1.52 o 
   7  -2   5       14.72       13.47      1.68 o 
   8  -2   5        1.54        0.36      1.83 o 
   9  -2   5        1.72        5.50      1.97 o 
  10  -2   5        1.38        2.20      4.95 o 
  -9  -1   5        0.56       -1.72      6.33 o 
  -8  -1   5        5.55        4.95      2.95 o 
  -7  -1   5        3.33        3.92      3.58 o 
  -6  -1   5        8.80        6.50      2.75 o 
  -5  -1   5      537.94      631.57     14.81 o 
  -4  -1   5      229.08      255.99      5.96 o 
  -3  -1   5     2538.78     2614.39     46.24 o 
  -2  -1   5       86.79       73.71      3.68 o 
  -1  -1   5     1781.24     1648.49     40.09 o 
   0  -1   5       16.66       18.10      1.95 o 
   1  -1   5     1940.31     1748.77     42.43 o 
   2  -1   5      433.73      405.27      7.49 o 
   3  -1   5     4599.75     4515.64     73.80 o 
   4  -1   5     1244.82     1314.70     26.17 o 
   5  -1   5     1447.27     1553.74     26.90 o 
   6  -1   5      104.14      112.00      3.59 o 
   7  -1   5       26.36       28.83      2.03 o 
   8  -1   5       21.52       27.28      2.83 o 
   9  -1   5        4.70        0.93      5.23 o 
  -9   0   5        0.19        0.07      5.78 o 
  -8   0   5       10.15       11.28      4.40 o 
  -7   0   5        0.57        0.28      2.41 o 
  -6   0   5       26.21       36.33      4.40 o 
  -5   0   5      252.93      268.92      8.63 o 
  -4   0   5      282.32      312.12      6.11 o 
  -3   0   5     1652.74     1726.68     27.21 o 
  -2   0   5        4.08        4.72      0.78 o 
  -1   0   5     1349.48     1370.31     23.46 o 
   0   0   5       16.81       16.82      1.38 o 
   1   0   5     1103.16     1085.24     16.67 o 
   2   0   5       58.25       53.36      1.70 o 
   3   0   5      814.73      817.37     11.83 o 
   4   0   5       14.57       14.38      1.63 o 
   5   0   5       20.35       20.52      2.06 o 
   6   0   5        0.05       -0.48      1.96 o 
   7   0   5        0.02       -1.07      1.82 o 
   8   0   5        0.26        0.05      2.24 o 
   9   0   5        0.84       -1.31      2.33 o 
  -9   1   5        0.29        1.83      3.03 o 
  -8   1   5       12.82       12.97      2.95 o 
  -7   1   5        0.69        0.55      2.75 o 
  -6   1   5       22.89       19.27      3.30 o 
  -5   1   5      181.43      200.52      6.19 o 
  -4   1   5      151.96      156.23      3.67 o 
  -3   1   5      481.33      503.60     10.03 o 
  -2   1   5       11.66       11.54      0.83 o 
  -1   1   5        4.59        5.93      0.64 o 
   0   1   5        0.03       -0.65      0.70 o 
   1   1   5        0.63        1.08      0.65 o 
   2   1   5      145.89      145.71      2.95 o 
   3   1   5      205.26      218.16      4.46 o 
   4   1   5       11.79       12.04      2.00 o 
   5   1   5       37.32       37.33      2.57 o 
   6   1   5        0.87        0.07      1.57 o 
   7   1   5        3.60        8.89      2.64 o 
   8   1   5        2.54       -2.20      2.75 o 
   9   1   5        0.04        0.00      3.30 o 
  -9   2   5        0.00       -1.65      2.75 o 
  -8   2   5        2.46        3.30      2.75 o 
  -7   2   5        2.87        2.20      2.75 o 
  -6   2   5      126.99      142.51      4.83 o 
  -5   2   5      114.63      113.75      3.48 o 
  -4   2   5     1431.76     1465.00     18.13 o 
  -3   2   5      528.60      540.77      7.25 o 
  -2   2   5      329.14      307.06      4.65 o 
  -1   2   5       39.46       32.97      1.52 o 
   0   2   5       50.22       54.19      1.97 o 
   1   2   5      172.04      172.03      3.44 o 
   2   2   5       69.02       83.82      3.82 o 
   3   2   5     3210.73     3324.74     41.99 o 
   4   2   5        8.69       12.69      1.66 o 
   5   2   5      497.63      540.20     14.98 o 
   6   2   5       27.91       26.52      2.90 o 
   7   2   5       17.26       14.86      3.85 o 
   8   2   5       16.62       15.41      4.40 o 
   9   2   5        4.67        0.55      3.85 o 
  -9   3   5       15.24       18.72      3.85 o 
  -8   3   5       38.55       44.16      4.25 o 
  -7   3   5       60.04       53.14      3.19 o 
  -6   3   5      105.54      111.79      2.84 o 
  -5   3   5      451.46      438.22      7.85 o 
  -4   3   5      685.07      758.45     10.73 o 
  -3   3   5     1262.51     1275.03     17.11 o 
  -2   3   5       69.36       80.91      2.46 o 
  -1   3   5      228.10      222.42      4.50 o 
   0   3   5      188.78      234.46      4.87 o 
   1   3   5       44.89       40.25      1.95 o 
   2   3   5      956.78     1080.08     17.28 o 
   3   3   5      112.94      115.03      3.44 o 
   4   3   5      289.45      276.18      5.69 o 
   5   3   5        0.00       -1.38      1.38 o 
   6   3   5       26.84       25.82      3.29 o 
   7   3   5       12.57       14.86      4.40 o 
   8   3   5        2.56        4.95      3.85 o 
   9   3   5        6.01        5.34      3.89 o 
  -9   4   5        9.39        9.33      3.39 o 
  -8   4   5        3.17        1.38      2.83 o 
  -7   4   5      106.49       90.02      4.18 o 
  -6   4   5       84.72       94.47      3.39 o 
  -5   4   5      345.37      331.29      6.43 o 
  -4   4   5      577.52      640.16     10.98 o 
  -3   4   5      450.84      475.86      8.57 o 
  -2   4   5      558.02      856.00     15.60 o 
  -1   4   5      254.80      280.77      6.46 o 
   0   4   5      798.31     1109.76     20.16 o 
   1   4   5      172.81      188.29      4.52 o 
   2   4   5     1359.74     1473.38     23.34 o 
   3   4   5       31.87       37.33      2.20 o 
   4   4   5      709.06      750.13     17.64 o 
   5   4   5        1.82        1.24      2.00 o 
   6   4   5       93.70       85.32      7.71 o 
   7   4   5       28.78       26.42      5.50 o 
   8   4   5       13.02       10.35      5.50 o 
   9   4   5       13.97        9.91      4.95 o 
 -10   5   5        0.03       -0.73      2.95 o 
  -9   5   5       32.29       33.57      4.25 o 
  -8   5   5        1.52        1.03      2.83 o 
  -7   5   5       69.86       77.47      5.40 o 
  -6   5   5        0.01       -1.24      1.24 o 
  -5   5   5      274.86      290.42      6.10 o 
  -4   5   5        4.28        4.82      1.65 o 
  -3   5   5      575.86      512.16      9.25 o 
  -2   5   5      211.92      550.22     60.55 o 
  -1   5   5      184.78      150.70      4.68 o 
   0   5   5      490.02      569.58     11.63 o 
   1   5   5      323.18      300.83      7.16 o 
   2   5   5       30.60      181.57      7.58 o 
   3   5   5      266.02      284.81      7.01 o 
   4   5   5       25.17       29.31      3.06 o 
   5   5   5        1.40       -2.51      2.51 o 
   6   5   5       22.81       29.18      5.50 o 
   7   5   5        2.34       -2.50      3.82 o 
   8   5   5        7.98        8.37      4.32 o 
 -10   6   5        7.48        7.61      3.82 o 
  -9   6   5       13.61        8.37      3.66 o 
  -8   6   5       32.33       38.34      6.88 o 
  -7   6   5      119.05      122.39      4.96 o 
  -6   6   5      260.22      257.48      6.57 o 
  -5   6   5       56.06       58.45      3.29 o 
  -4   6   5      341.11      443.28     25.63 o 
  -3   6   5       42.76       30.45      2.54 o 
  -2   6   5      501.14      529.84     11.26 o 
  -1   6   5       19.17       19.28      2.20 o 
   0   6   5      440.00      612.19     17.50 o 
   1   6   5      109.34      101.37      4.77 o 
   2   6   5      226.03      243.99      6.67 o 
   3   6   5       37.94       37.94      3.38 o 
   4   6   5      209.16      200.76      8.95 o 
   5   6   5       57.66       57.19     10.46 o 
   6   6   5       44.17       39.63      5.59 o 
   7   6   5        2.74       -2.44      3.75 o 
   8   6   5        0.00       -3.85      4.95 o 
 -10   7   5        4.77        8.03      4.07 o 
  -9   7   5        1.94        1.22      3.33 o 
  -8   7   5        1.43       -1.47      3.25 o 
  -7   7   5       28.77       37.57      4.48 o 
  -6   7   5        9.22       12.14      2.31 o 
  -5   7   5        1.87        0.77      1.82 o 
  -4   7   5        0.64       -0.27      1.67 o 
  -3   7   5       69.76       61.69      3.37 o 
  -2   7   5        0.09       56.15      6.61 o 
  -1   7   5        0.15        0.32      2.10 o 
   0   7   5        7.60       14.05      3.83 o 
   1   7   5       34.31       23.71      3.09 o 
   2   7   5        0.36       -2.51      2.54 o 
   3   7   5       18.84       16.03      4.01 o 
   4   7   5        2.06       12.11      5.50 o 
   5   7   5       28.76       24.91      5.17 o 
   6   7   5        0.07        1.32      4.17 o 
   7   7   5        0.76       -2.93     14.59 o 
  -9   8   5        0.25       -1.10      5.78 o 
  -8   8   5        1.46        2.49      3.56 o 
  -7   8   5        7.48        3.94      3.56 o 
  -6   8   5       19.45       16.15      2.96 o 
  -5   8   5       13.83       12.99      2.54 o 
  -4   8   5       12.33       23.63      3.68 o 
  -3   8   5       30.72       23.22      2.96 o 
  -2   8   5        0.07        0.05      2.00 o 
  -1   8   5        0.44       -0.55      2.22 o 
   0   8   5       18.90       13.81      3.13 o 
   1   8   5       58.70       45.37      4.25 o 
   2   8   5       41.84       45.63      4.42 o 
   3   8   5        5.01       -0.44      4.68 o 
   4   8   5       50.83       47.31      6.41 o 
   5   8   5       41.62       40.95      6.72 o 
   6   8   5       16.08        2.77      4.88 o 
   7   8   5        0.00        5.50      6.06 o 
  -9   9   5        0.51        0.89      7.16 o 
  -8   9   5       63.73       66.81      6.48 o 
  -7   9   5        2.77        5.22      3.68 o 
  -6   9   5       18.15       17.60      4.40 o 
  -5   9   5        3.84        5.69      2.86 o 
  -4   9   5      158.69      160.92      6.76 o 
  -3   9   5      135.20      118.60      7.36 o 
  -2   9   5       12.47       22.78      4.28 o 
  -1   9   5       18.13       14.13      3.18 o 
   0   9   5       45.54       57.21      4.84 o 
   1   9   5      199.03      187.33      8.06 o 
   2   9   5        0.91        1.31      4.59 o 
   3   9   5        5.75        3.58      4.95 o 
   4   9   5        0.04       -4.48      4.48 o 
   5   9   5       32.24       29.10      6.41 o 
   6   9   5        2.17       -7.71      9.91 o 
  -8  10   5        6.43        4.75      4.62 o 
  -7  10   5        6.00        0.99      6.61 o 
  -6  10   5        5.60       11.04      8.26 o 
  -5  10   5       16.05       14.92      5.96 o 
  -4  10   5        4.16        5.87      2.96 o 
  -3  10   5        8.13        1.38      3.89 o 
  -2  10   5        1.49        1.91      3.68 o 
  -1  10   5       10.28       10.65      3.27 o 
   0  10   5        5.91        5.19      3.06 o 
   1  10   5       13.00        8.45      3.64 o 
   2  10   5        4.84        4.26      4.36 o 
   3  10   5        1.50       -0.64      5.50 o 
   4  10   5        1.67       13.19      7.43 o 
   5  10   5        4.87       -4.40      7.71 o 
  -7  11   5        5.26        9.01      7.43 o 
  -6  11   5        0.06       -2.87      3.68 o 
  -5  11   5        9.41       11.28      4.28 o 
  -4  11   5        0.31        4.52      3.27 o 
  -3  11   5        8.12        5.09      4.07 o 
  -2  11   5        0.22       -0.66      3.83 o 
  -1  11   5        0.11        1.99      4.40 o 
   0  11   5        6.28        5.68      3.56 o 
   1  11   5        0.12       -3.96      3.96 o 
   2  11   5       13.97       14.88      5.68 o 
   3  11   5       12.29       13.21      8.26 o 
   4  11   5       19.53        8.81      9.36 o 
  -6  12   5       16.11       18.17      7.16 o 
  -5  12   5        3.35        6.44      4.46 o 
  -4  12   5       67.24       62.04      5.47 o 
  -3  12   5        0.22        4.13      4.28 o 
  -2  12   5        1.34       10.05      4.95 o 
  -1  12   5        9.56       13.45      6.06 o 
   0  12   5       37.89       45.14      9.36 o 
   1  12   5        4.38        6.98      5.41 o 
   2  12   5       15.52       17.06      8.81 o 
  -4  13   5        3.64        3.85      6.61 o 
  -3  13   5        1.61        4.07      4.85 o 
  -2  13   5        0.21        2.75      7.16 o 
  -1  13   5        0.36        1.65      7.16 o 
   0  13   5        5.42       13.21      7.71 o 
  -1 -13   6        1.48       -2.75      6.06 o 
   0 -13   6       38.74       35.23      9.36 o 
   1 -13   6        0.86       -3.30      6.61 o 
   2 -13   6       15.92       34.13      8.26 o 
   3 -13   6       14.77       15.96      7.71 o 
   5 -13   6        1.97        3.30      7.16 o 
  -2 -12   6      103.93       76.52     11.01 o 
  -1 -12   6        0.16       -0.55      6.06 o 
   0 -12   6      198.46      229.00     16.51 o 
   1 -12   6       13.38        4.95      6.06 o 
   2 -12   6      124.84      118.90     12.66 o 
   3 -12   6      136.09      109.54     12.11 o 
   4 -12   6       54.05       58.90      9.36 o 
   5 -12   6      132.33      126.06     13.21 o 
   6 -12   6       16.52       30.83      8.26 o 
   7 -12   6       27.15       37.98      9.36 o 
  -4 -11   6        2.95       -2.75      6.06 o 
  -3 -11   6        0.02        7.71      6.61 o 
  -2 -11   6       27.82       51.74      9.36 o 
  -1 -11   6        1.75       11.01      6.06 o 
   0 -11   6       50.00       42.39      8.26 o 
   1 -11   6        3.32        2.20      5.50 o 
   3 -11   6       82.95       62.20      8.81 o 
   4 -11   6       21.62       12.66      6.06 o 
   5 -11   6      104.17      100.19     11.56 o 
   6 -11   6        7.21       10.46      6.06 o 
   7 -11   6       30.53       27.52      8.81 o 
   8 -11   6        1.29       -2.75      6.61 o 
  -5 -10   6       11.03        7.71      6.61 o 
  -4 -10   6       11.07       18.72      7.16 o 
  -3 -10   6       42.79       31.93      8.26 o 
  -2 -10   6      131.09      109.54     11.56 o 
  -1 -10   6      107.14       82.02      9.91 o 
   0 -10   6      199.79      221.84     14.86 o 
   1 -10   6      216.88      162.94     13.21 o 
   2 -10   6       70.44       57.25      8.81 o 
   3 -10   6      277.68      227.90     14.31 o 
   4 -10   6       26.92       12.11      5.50 o 
   5 -10   6       77.54       75.16      6.41 o 
   6 -10   6       18.01       16.51      6.61 o 
   7 -10   6        2.68       -1.65      5.50 o 
   8 -10   6       12.75       13.76      7.71 o 
  -6  -9   6       21.94       28.07      7.71 o 
  -5  -9   6        1.68        6.61      6.06 o 
  -4  -9   6       28.07       25.32      6.61 o 
  -3  -9   6        0.67        3.85      5.50 o 
  -2  -9   6       19.26       29.73      7.16 o 
  -1  -9   6        7.05        5.50      4.95 o 
   0  -9   6       32.81       37.98      7.16 o 
   1  -9   6       31.72       23.67      6.06 o 
   2  -9   6        0.26       -3.85      3.85 o 
   3  -9   6       66.41       57.80      7.71 o 
   4  -9   6        7.47        3.85      4.40 o 
   5  -9   6       19.64       20.86      4.07 o 
   6  -9   6        8.90        7.71      5.50 o 
   7  -9   6        7.13        5.50      6.06 o 
   8  -9   6        0.41        2.75      6.61 o 
   9  -9   6        4.67        7.16      6.61 o 
  -7  -8   6        3.51        5.50      6.06 o 
  -6  -8   6        0.01        1.65      5.50 o 
  -5  -8   6        3.92        1.10      5.50 o 
  -4  -8   6        1.13        0.55      4.40 o 
  -3  -8   6        1.43        0.55      4.40 o 
  -2  -8   6        0.06        0.00      4.40 o 
  -1  -8   6       46.61       36.88      6.61 o 
   0  -8   6        1.85        3.85      4.40 o 
   1  -8   6      104.79       92.48      8.81 o 
   2  -8   6       12.62       12.66      4.40 o 
   3  -8   6       75.13       67.90      6.61 o 
   4  -8   6        2.61       -0.83      2.72 o 
   5  -8   6        9.54       13.07      2.59 o 
   6  -8   6        0.02        0.55      2.75 o 
   7  -8   6        0.45        4.95      6.06 o 
   8  -8   6        1.78        3.85      5.50 o 
   9  -8   6        0.05       -4.40      6.06 o 
  -7  -7   6       12.58        2.20      5.50 o 
  -6  -7   6       44.23       34.68      7.16 o 
  -5  -7   6       23.63       21.47      6.06 o 
  -4  -7   6       38.50       27.52      6.06 o 
  -3  -7   6       34.91       24.77      5.50 o 
  -2  -7   6       97.80      106.79      9.36 o 
  -1  -7   6      286.46      299.46     15.96 o 
   0  -7   6      127.54      155.78     10.46 o 
   1  -7   6      846.13      825.71     33.03 o 
   2  -7   6       37.91       32.89      5.50 o 
   3  -7   6      282.65      287.12     10.51 o 
   4  -7   6       52.96       54.10      4.76 o 
   5  -7   6       30.33       31.88      3.24 o 
   6  -7   6       35.14       40.74      3.32 o 
   7  -7   6       20.48       15.41      6.06 o 
   8  -7   6       20.78       15.96      6.61 o 
   9  -7   6       13.59       11.56      7.16 o 
  10  -7   6        1.07       -5.50      5.50 o 
  -8  -6   6        0.25       -1.10      4.95 o 
  -7  -6   6        0.42        0.00      4.95 o 
  -6  -6   6        5.29        4.95      4.40 o 
  -5  -6   6        6.77        3.30      4.40 o 
  -4  -6   6        2.33       -1.65      3.85 o 
  -3  -6   6        6.35        4.95      4.40 o 
  -2  -6   6        0.00        1.10      3.85 o 
  -1  -6   6        5.91        2.20      3.30 o 
   0  -6   6       12.36       16.62      3.11 o 
   1  -6   6      131.82      101.04      5.84 o 
   2  -6   6        2.12        6.10      2.51 o 
   3  -6   6       66.89       75.04      5.78 o 
   4  -6   6        1.74       -0.60      2.11 o 
   5  -6   6       26.48       31.30      2.89 o 
   6  -6   6        0.24       -0.67      1.34 o 
   7  -6   6       32.01       26.42      6.61 o 
   8  -6   6        4.19       -2.75      4.95 o 
   9  -6   6       20.52       12.11      7.16 o 
  10  -6   6        6.47        7.71      7.16 o 
  -9  -5   6        1.41       -1.65      4.95 o 
  -8  -5   6        8.63        2.75      4.95 o 
  -7  -5   6       17.02       14.31      5.50 o 
  -6  -5   6       28.93       25.32      6.06 o 
  -5  -5   6       22.84       24.77      5.50 o 
  -4  -5   6       52.68       57.25      7.16 o 
  -3  -5   6       13.86        8.81      4.40 o 
  -2  -5   6       33.64       32.61      4.40 o 
  -1  -5   6       11.03       10.46      2.72 o 
   0  -5   6        3.89        3.03      2.34 o 
   1  -5   6        0.00       -0.55      2.75 o 
   2  -5   6        6.20        6.33      2.34 o 
   3  -5   6       11.86        6.88      2.34 o 
   4  -5   6        0.09       -0.19      1.68 o 
   5  -5   6       13.97       14.73      1.62 o 
   6  -5   6       13.22       15.76      1.51 o 
   7  -5   6        2.28       -3.85      4.40 o 
   8  -5   6       17.00       23.12      7.16 o 
   9  -5   6        0.00       -2.20      5.50 o 
  10  -5   6       10.70        7.13      4.68 o 
  -9  -4   6        4.15        8.26      4.95 o 
  -8  -4   6       45.09       36.88      6.06 o 
  -7  -4   6        2.21        8.81      4.40 o 
  -6  -4   6      147.08      119.81      5.28 o 
  -5  -4   6        0.01        1.65      3.85 o 
  -4  -4   6      380.34      383.13     17.62 o 
  -3  -4   6       40.05       49.12      4.07 o 
  -2  -4   6      877.75      844.88     19.62 o 
  -1  -4   6      123.43      102.91      7.16 o 
   0  -4   6     2068.79     2926.12     70.84 o 
   1  -4   6     2025.84     2245.42     54.88 o 
   2  -4   6       97.05      108.61      8.81 o 
   3  -4   6      716.79      670.02     14.61 o 
   4  -4   6       38.37       49.00      2.82 o 
   5  -4   6      352.37      356.32      7.36 o 
   6  -4   6        0.01       -1.55      1.91 o 
   7  -4   6      147.65      126.49      6.20 o 
   8  -4   6        0.00        1.10      4.95 o 
   9  -4   6       42.59       32.90      5.16 o 
  10  -4   6        0.02        6.92      3.96 o 
  -9  -3   6        0.24        3.30      4.40 o 
  -8  -3   6       19.30       22.02      4.95 o 
  -7  -3   6        0.28       -0.55      3.85 o 
  -6  -3   6       18.49       19.75      1.99 o 
  -5  -3   6        8.08        5.50      2.34 o 
  -4  -3   6       18.36       20.83      2.90 o 
  -3  -3   6       52.32       49.98      3.66 o 
  -2  -3   6       98.66      107.00      6.88 o 
  -1  -3   6      157.42      171.21      6.62 o 
   0  -3   6      140.64      190.05      7.43 o 
   1  -3   6        9.86       12.39      2.34 o 
   2  -3   6      140.11      132.94      6.06 o 
   3  -3   6        6.50        3.85      1.59 o 
   4  -3   6       16.34       12.89      1.85 o 
   5  -3   6       45.02       43.39      4.13 o 
   6  -3   6        3.25        1.01      2.24 o 
   7  -3   6       21.22       18.35      4.13 o 
   8  -3   6        1.42        6.97      3.44 o 
   9  -3   6        6.19        7.41      2.24 o 
  10  -3   6        1.27        1.10      4.95 o 
  -9  -2   6        2.34       -0.55      3.85 o 
  -8  -2   6        1.99        7.71      3.85 o 
  -7  -2   6       14.30       14.86      4.40 o 
  -6  -2   6       10.20       11.26      2.24 o 
  -5  -2   6       37.31       38.35      2.89 o 
  -4  -2   6        0.08       -0.67      1.33 o 
  -3  -2   6       65.38       68.38      3.74 o 
  -2  -2   6       73.84       79.41      4.28 o 
  -1  -2   6       71.47       75.52      3.89 o 
   0  -2   6      137.10      162.07      6.06 o 
   1  -2   6        1.53        2.75      1.56 o 
   2  -2   6       70.63       78.56      3.89 o 
   3  -2   6       18.78       22.12      2.00 o 
   4  -2   6        1.52        3.10      1.25 o 
   5  -2   6       27.39       25.55      1.78 o 
   6  -2   6        5.36        6.12      2.00 o 
   7  -2   6        4.64        4.51      1.68 o 
   8  -2   6        0.03       -2.77      3.12 o 
   9  -2   6        0.68        0.83      2.41 o 
  10  -2   6        0.24        3.30      5.50 o 
  -9  -1   6        1.80       -0.55      3.30 o 
  -8  -1   6        3.62        3.30      3.30 o 
  -7  -1   6       27.50       14.31      3.85 o 
  -6  -1   6        0.54       -0.47      2.61 o 
  -5  -1   6       77.70       77.31      7.39 o 
  -4  -1   6      137.74      147.30      4.20 o 
  -3  -1   6      207.29      197.90      5.01 o 
  -2  -1   6     1146.53     1123.36     23.09 o 
  -1  -1   6      150.00      159.02      5.84 o 
   0  -1   6     2410.56     2745.86     65.78 o 
   1  -1   6        0.01       -1.65      1.65 o 
   2  -1   6     2357.70     2241.37     43.40 o 
   3  -1   6       43.55       33.11      2.10 o 
   4  -1   6      771.31      844.03     13.58 o 
   5  -1   6       17.32       16.34      1.37 o 
   6  -1   6       13.89       13.38      1.64 o 
   7  -1   6       45.84       39.96      2.77 o 
   8  -1   6        1.21       -0.37      4.40 o 
   9  -1   6        4.83        4.17      2.75 o 
  10  -1   6        0.00        2.75      5.50 o 
  -9   0   6       10.29       12.66      3.85 o 
  -8   0   6        4.07        6.06      3.30 o 
  -7   0   6       13.76       12.66      3.85 o 
  -6   0   6       19.07       17.49      1.66 o 
  -5   0   6       28.28       32.48      2.38 o 
  -4   0   6      149.44      151.99      3.81 o 
  -3   0   6      121.65      122.18      2.78 o 
  -2   0   6      171.14      148.25      3.75 o 
  -1   0   6       58.15       48.66      2.45 o 
   0   0   6       86.62       96.32      3.01 o 
   1   0   6       36.71       32.90      1.45 o 
   2   0   6       61.47       49.91      2.13 o 
   3   0   6      129.70      130.31      2.97 o 
   4   0   6       38.52       38.00      1.74 o 
   5   0   6       37.37       30.76      1.85 o 
   6   0   6        7.14        8.20      1.91 o 
   7   0   6        1.92        1.65      2.33 o 
   8   0   6        4.62        5.23      2.41 o 
   9   0   6        4.82        2.42      2.75 o 
  -9   1   6        3.51        1.10      3.30 o 
  -8   1   6        0.61       -1.10      3.30 o 
  -7   1   6        4.87        7.16      3.30 o 
  -6   1   6       43.61       43.71      2.11 o 
  -5   1   6      112.56      106.77      3.42 o 
  -4   1   6      664.44      732.00     16.95 o 
  -3   1   6      133.67      122.30      3.20 o 
  -2   1   6     1207.90     1212.26     18.94 o 
  -1   1   6      133.23      141.89      2.79 o 
   0   1   6     1046.81     1394.49     19.73 o 
   1   1   6       76.59       71.00      1.83 o 
   2   1   6      620.06      630.89      9.81 o 
   3   1   6        2.36        2.35      1.11 o 
   4   1   6      189.03      193.99      4.44 o 
   5   1   6       11.32       10.86      2.00 o 
   6   1   6       35.51       31.69      2.71 o 
   7   1   6        0.43       -0.05      2.24 o 
   8   1   6       17.62       11.01      3.16 o 
   9   1   6        0.71       -0.55      3.30 o 
  -9   2   6        1.90        3.85      3.30 o 
  -8   2   6       24.31       32.48      4.40 o 
  -7   2   6        6.76        8.26      3.30 o 
  -6   2   6       15.54       19.63      1.45 o 
  -5   2   6       99.77      115.69      3.00 o 
  -4   2   6      368.49      409.99      5.88 o 
  -3   2   6      202.49      216.86      3.78 o 
  -2   2   6      711.35      695.65     23.11 o 
  -1   2   6      215.19      198.55      3.73 o 
   0   2   6      536.91      603.43     10.19 o 
   1   2   6      353.25      297.21      5.28 o 
   2   2   6      956.07      983.01     13.24 o 
   3   2   6      197.57      200.14      3.88 o 
   4   2   6      806.02      922.12     13.81 o 
   5   2   6       93.81       96.42      3.51 o 
   6   2   6        2.88        3.60      2.11 o 
   7   2   6       38.05       36.88      5.50 o 
   8   2   6        0.82        3.85      3.85 o 
   9   2   6       23.84       28.07      5.50 o 
  -9   3   6        8.30        6.61      3.85 o 
  -8   3   6       24.06       25.87      4.40 o 
  -7   3   6       78.23       75.67      3.85 o 
  -6   3   6      199.64      230.00      5.58 o 
  -5   3   6      508.49      529.72      9.34 o 
  -4   3   6      177.24      179.97      4.75 o 
  -3   3   6      129.86      133.68      3.22 o 
  -2   3   6      306.77      510.92     10.04 o 
  -1   3   6      115.42      126.70      2.89 o 
   0   3   6      111.53      132.26      3.49 o 
   1   3   6      175.11      160.35      4.03 o 
   2   3   6      101.80      311.06     33.03 o 
   3   3   6       82.47       63.89      2.67 o 
   4   3   6      228.50      236.13      5.36 o 
   5   3   6       25.10       27.65      2.02 o 
   6   3   6       49.58       58.05      4.46 o 
   7   3   6        1.25        0.00      3.85 o 
   8   3   6        9.97        8.81      4.40 o 
   9   3   6        4.49        8.26      4.40 o 
 -10   4   6       22.57       22.57      4.95 o 
  -9   4   6        1.19        7.16      3.85 o 
  -8   4   6       75.94       70.64      5.40 o 
  -7   4   6        0.39       -2.06      2.63 o 
  -6   4   6      273.87      279.26      5.81 o 
  -5   4   6       38.24       34.97      2.14 o 
  -4   4   6      472.27      503.93      9.10 o 
  -3   4   6      240.05      263.17      5.55 o 
  -2   4   6      905.22      943.68     15.39 o 
  -1   4   6     2150.35     2197.85     38.12 o 
   0   4   6      673.01      930.43     15.45 o 
   1   4   6     1705.30     1701.94     26.78 o 
   2   4   6        9.58       10.50      1.70 o 
   3   4   6      591.08      610.52     12.25 o 
   4   4   6      109.70      115.04      5.80 o 
   5   4   6      273.72      306.48     10.70 o 
   6   4   6       67.14       68.81      7.16 o 
   7   4   6       72.28       74.31      8.26 o 
   8   4   6       15.31       14.86      4.95 o 
   9   4   6        2.00        3.30      4.95 o 
 -10   5   6        2.83        1.43      7.16 o 
  -9   5   6        2.52       -3.04      3.04 o 
  -8   5   6       32.47       43.20      4.76 o 
  -7   5   6        5.03        5.25      2.27 o 
  -6   5   6       21.35       21.61      2.22 o 
  -5   5   6      313.65      331.87      7.70 o 
  -4   5   6       11.16        9.91      3.85 o 
  -3   5   6      528.35      533.26      9.73 o 
  -2   5   6        0.86        2.75      1.49 o 
  -1   5   6       78.66       77.98      3.50 o 
   0   5   6       21.75       19.28      2.18 o 
   1   5   6      167.77      161.46      4.94 o 
   2   5   6      259.65      251.88      6.53 o 
   3   5   6      154.07      160.41      5.09 o 
   4   5   6      122.78      144.97      5.70 o 
   5   5   6        6.82       10.73      3.11 o 
   6   5   6        0.02        0.55      4.40 o 
   7   5   6        1.45       -2.75      4.40 o 
   8   5   6        1.81        5.79      4.95 o 
 -10   6   6       10.80       13.23      7.16 o 
  -9   6   6        0.13       -3.52      4.68 o 
  -8   6   6       45.39       37.39      4.88 o 
  -7   6   6        0.78       -0.38      3.58 o 
  -6   6   6      147.67      160.53      5.06 o 
  -5   6   6        0.02        1.27      1.77 o 
  -4   6   6      120.93      132.15      4.47 o 
  -3   6   6      104.16      113.59      4.05 o 
  -2   6   6       17.61       81.83     15.96 o 
  -1   6   6      297.27      311.25      8.79 o 
   0   6   6        0.08       -1.02      2.51 o 
   1   6   6      122.28      123.80      5.18 o 
   2   6   6        7.76        9.51      2.42 o 
   3   6   6       21.64       22.35      2.96 o 
   4   6   6       18.31       21.77      2.96 o 
   5   6   6        5.15        4.95      4.40 o 
   6   6   6       19.89       10.76      4.67 o 
   7   6   6        2.14       -2.06      4.25 o 
   8   6   6        4.72        0.55      4.95 o 
 -10   7   6        0.16        0.55      4.40 o 
  -9   7   6        3.06       12.06      4.07 o 
  -8   7   6        0.58        3.16      3.56 o 
  -7   7   6       46.33       47.10      5.02 o 
  -6   7   6        6.87        9.49      2.18 o 
  -5   7   6       55.22       60.60      5.34 o 
  -4   7   6       62.19       64.14      4.85 o 
  -3   7   6        0.00       -1.12      1.71 o 
  -2   7   6       17.50       19.38      2.64 o 
  -1   7   6        0.87        0.00      2.10 o 
   0   7   6       29.57       30.57      3.89 o 
   1   7   6       13.29       19.85      5.78 o 
   2   7   6        8.65        9.55      3.29 o 
   3   7   6       45.74       39.59      4.67 o 
   4   7   6        0.04        0.63      3.83 o 
   5   7   6       17.00       21.09      5.40 o 
   6   7   6        0.43       -2.63      6.88 o 
   7   7   6        1.78       -4.25      4.25 o 
  -9   8   6        2.50        5.20      4.07 o 
  -8   8   6        0.00        0.61      3.44 o 
  -7   8   6        0.06       -3.04      3.04 o 
  -6   8   6       20.31       20.52      3.80 o 
  -5   8   6        5.46        6.06      2.54 o 
  -4   8   6       83.84       77.22      4.77 o 
  -3   8   6       75.29       47.90      3.91 o 
  -2   8   6       14.24       13.42      2.59 o 
  -1   8   6       35.31       27.13      3.38 o 
   0   8   6       96.48       86.49      5.35 o 
   1   8   6       12.15       12.85      4.89 o 
   2   8   6      103.64      119.32      6.22 o 
   3   8   6       26.12       24.96      3.85 o 
   4   8   6        1.57        1.12     10.73 o 
   5   8   6       12.78       11.68      6.06 o 
   6   8   6        1.96        7.61      5.24 o 
  -9   9   6        4.77        3.14      4.36 o 
  -8   9   6        6.12        1.87      4.40 o 
  -7   9   6       46.55       58.66      5.80 o 
  -6   9   6        0.48       -1.72      3.29 o 
  -5   9   6       11.32        7.78      2.96 o 
  -4   9   6       43.12       36.26      3.79 o 
  -3   9   6       38.78       44.89      4.09 o 
  -2   9   6      111.98      140.45      6.31 o 
  -1   9   6      235.82      241.88      8.89 o 
   0   9   6       10.38       19.15      3.67 o 
   1   9   6       58.13       58.57      5.15 o 
   2   9   6       14.25       16.20      3.56 o 
   3   9   6        0.58       -2.78      4.07 o 
   4   9   6       31.12       36.89      6.72 o 
   5   9   6        7.32        9.39     12.66 o 
  -8  10   6        0.00       -3.68      3.68 o 
  -7  10   6        6.41        4.38      3.83 o 
  -6  10   6        1.23        2.02      4.13 o 
  -5  10   6        5.14        2.83      3.06 o 
  -4  10   6        5.69        7.23      3.06 o 
  -3  10   6       21.98       25.51      4.63 o 
  -2  10   6        0.00        3.30      3.50 o 
  -1  10   6        2.31        4.19      3.06 o 
   0  10   6       11.81        8.61      3.35 o 
   1  10   6        4.78        2.88      3.35 o 
   2  10   6        0.02       -0.14      3.99 o 
   3  10   6        0.53        2.22      4.76 o 
   4  10   6        6.29        6.02      6.61 o 
  -7  11   6        1.31       -1.65      3.89 o 
  -6  11   6       11.17        6.97      4.07 o 
  -5  11   6        9.10        2.70      4.07 o 
  -4  11   6        1.37        1.74      3.26 o 
  -3  11   6       21.23       11.01      4.28 o 
  -2  11   6        6.53        6.75      4.46 o 
  -1  11   6        0.11        1.88      3.68 o 
   0  11   6       17.05       25.43      4.23 o 
   1  11   6       17.12       15.28      4.11 o 
   2  11   6        0.40       13.42      5.40 o 
   3  11   6        7.37        8.93      6.02 o 
  -6  12   6        0.50        0.55      6.06 o 
  -5  12   6        0.06        3.58      4.28 o 
  -4  12   6       12.17        4.08      3.54 o 
  -3  12   6        0.83        2.90      4.46 o 
  -2  12   6       48.99       46.25      6.62 o 
  -1  12   6       11.58        9.27      4.85 o 
   0  12   6        9.78       26.09      5.78 o 
   1  12   6        0.18        2.16      5.02 o 
   2  12   6        1.33       14.31      9.36 o 
  -4  13   6        0.32        1.10      5.50 o 
  -3  13   6        1.21       -3.85      6.61 o 
  -2  13   6        0.24        4.68      5.06 o 
  -1  13   6        1.60        2.73      4.85 o 
  -1 -13   7       13.64       11.56      8.26 o 
   0 -13   7        1.87        7.16      7.71 o 
   1 -13   7       19.78       21.47      7.71 o 
   2 -13   7        1.13        0.55      6.61 o 
   3 -13   7        9.55        2.75      6.61 o 
   5 -13   7        6.19        8.26      7.16 o 
  -2 -12   7        2.84       -1.65      6.61 o 
  -1 -12   7       40.44       36.33      8.81 o 
   0 -12   7       18.98       26.42      8.26 o 
   1 -12   7       51.67       42.39      9.36 o 
   2 -12   7       30.41       33.03      8.26 o 
   3 -12   7       52.90       44.59      8.81 o 
   4 -12   7       13.73        8.26      6.61 o 
   5 -12   7        8.36        4.40      6.61 o 
   6 -12   7       42.75       35.78      8.81 o 
   7 -12   7        0.02       -5.50      6.61 o 
  -3 -11   7        7.66        9.36      7.16 o 
  -2 -11   7        5.06       26.42      8.26 o 
  -1 -11   7        0.34        1.65      5.50 o 
   0 -11   7       45.23       62.75      9.36 o 
   1 -11   7       30.04       23.12      7.16 o 
   2 -11   7       33.41       41.29      8.26 o 
   3 -11   7       49.50       52.85      8.81 o 
   4 -11   7        0.00        0.55      4.95 o 
   5 -11   7        8.33        9.91      6.06 o 
   6 -11   7       44.09       28.62      7.71 o 
   7 -11   7       22.06       41.29      9.36 o 
  -5 -10   7      122.72      113.40     12.66 o 
  -4 -10   7        1.39        5.50      6.06 o 
  -3 -10   7       45.37       36.88      8.26 o 
  -2 -10   7        2.08        8.81      6.61 o 
  -1 -10   7       24.36       41.84      7.71 o 
   0 -10   7       23.78       28.07      7.16 o 
   1 -10   7        0.21        9.36      6.06 o 
   2 -10   7        0.93        6.06      5.50 o 
   3 -10   7       29.49       28.62      6.61 o 
   4 -10   7        2.05        2.75      4.95 o 
   5 -10   7        0.51        5.16      3.68 o 
   6 -10   7       34.17       33.58      7.71 o 
   7 -10   7        7.75       11.01      7.16 o 
   8 -10   7       35.05       39.63      9.91 o 
  -6  -9   7        2.43        1.10      5.50 o 
  -5  -9   7        2.25       -4.95      6.06 o 
  -4  -9   7        2.07       -1.65      5.50 o 
  -3  -9   7       30.44       25.87      7.16 o 
  -2  -9   7        0.16        4.40      4.95 o 
  -1  -9   7        2.04        2.75      4.95 o 
   0  -9   7       31.19       46.24      7.71 o 
   1  -9   7        0.44        0.00      4.40 o 
   2  -9   7       30.94       25.32      6.06 o 
   3  -9   7       13.92       15.41      5.50 o 
   4  -9   7        4.27        2.20      4.95 o 
   5  -9   7        7.96        2.30      3.29 o 
   6  -9   7       22.50       34.13      7.71 o 
   7  -9   7       37.33       37.43      8.26 o 
   8  -9   7       12.39       17.62      7.71 o 
   9  -9   7       21.27       15.96      7.16 o 
  -7  -8   7       10.12       14.31      6.61 o 
  -6  -8   7        0.00        1.10      5.50 o 
  -5  -8   7        6.51        5.50      5.50 o 
  -4  -8   7        3.14        1.65      5.50 o 
  -3  -8   7        0.16       -2.75      4.95 o 
  -2  -8   7       12.78       19.82      5.50 o 
  -1  -8   7        0.03        1.10      4.40 o 
   0  -8   7        0.17        2.20      3.85 o 
   1  -8   7        0.29        1.65      4.40 o 
   2  -8   7        0.47        4.95      4.40 o 
   3  -8   7        0.15       -0.55      3.85 o 
   4  -8   7        7.94        9.91      3.11 o 
   5  -8   7        4.82        5.86      2.64 o 
   6  -8   7        1.48       -4.40      4.95 o 
   7  -8   7        4.59        9.91      6.06 o 
   8  -8   7        1.24        6.61      6.61 o 
   9  -8   7        1.66        6.61      6.61 o 
  -7  -7   7       53.99       48.99      8.26 o 
  -6  -7   7        6.94       11.01      6.06 o 
  -5  -7   7       79.82       63.85      8.26 o 
  -4  -7   7       44.99       50.64      7.71 o 
  -3  -7   7        0.04        0.00      4.40 o 
  -2  -7   7       12.79       16.51      4.95 o 
  -1  -7   7       23.86       24.22      5.50 o 
   0  -7   7      152.41      142.02     10.46 o 
   1  -7   7        7.89        8.26      4.40 o 
   2  -7   7      168.08      196.31      8.75 o 
   3  -7   7       13.11       11.56      3.11 o 
   4  -7   7        8.69        5.43      4.40 o 
   5  -7   7       10.61       15.62      2.64 o 
   6  -7   7       17.88       21.54      3.58 o 
   7  -7   7       89.76       89.18     10.46 o 
   8  -7   7        0.75       -2.20      4.40 o 
   9  -7   7       50.18       51.74      9.91 o 
  -8  -6   7        4.49        5.50      5.50 o 
  -7  -6   7        1.66        9.91      5.50 o 
  -6  -6   7       11.47       10.46      5.50 o 
  -5  -6   7        0.24        4.95      4.40 o 
  -4  -6   7       16.99       19.27      5.50 o 
  -3  -6   7       10.68        9.91      4.40 o 
  -2  -6   7      225.51      231.20     13.21 o 
  -1  -6   7        0.71       -1.10      3.30 o 
   0  -6   7      271.42      274.14     14.31 o 
   1  -6   7       40.97       33.11      3.89 o 
   2  -6   7      166.05      133.92      6.41 o 
   3  -6   7      106.29       96.06      5.63 o 
   4  -6   7      165.04      154.04      5.86 o 
   5  -6   7       75.48       84.25      4.36 o 
   6  -6   7       33.27       39.90      3.19 o 
   7  -6   7       28.32       31.93      6.61 o 
   8  -6   7        3.94       -0.55      5.50 o 
   9  -6   7       22.32       32.48      8.26 o 
  10  -6   7        3.78       -4.95      6.61 o 
  -8  -5   7       13.03       17.62      6.06 o 
  -7  -5   7        4.62        7.71      4.95 o 
  -6  -5   7       46.89       71.01      8.26 o 
  -5  -5   7        4.95        2.20      4.40 o 
  -4  -5   7      108.74      117.80      8.81 o 
  -3  -5   7       88.21       62.75      7.16 o 
  -2  -5   7       52.31       65.51      7.16 o 
  -1  -5   7      289.25      276.26      9.73 o 
   0  -5   7      108.09      138.63     10.73 o 
   1  -5   7       32.83       29.44      4.95 o 
   2  -5   7      343.13      342.11     11.09 o 
   3  -5   7        9.59        5.32      4.40 o 
   4  -5   7      154.25      130.82      4.84 o 
   5  -5   7        9.43       13.45      2.21 o 
   6  -5   7       88.33       88.17      3.91 o 
   7  -5   7       15.12       18.17      5.50 o 
   8  -5   7       47.83       48.44      8.26 o 
   9  -5   7        1.54        6.06      6.61 o 
  10  -5   7        9.30        7.99      4.36 o 
  -9  -4   7       22.27       22.02      6.06 o 
  -8  -4   7        5.84        9.36      4.95 o 
  -7  -4   7      113.15      124.96      9.91 o 
  -6  -4   7        7.29        8.34      4.95 o 
  -5  -4   7       26.50       18.17      4.95 o 
  -4  -4   7        7.41       11.01      4.40 o 
  -3  -4   7        1.05        4.95      3.30 o 
  -2  -4   7       10.52       12.11      3.85 o 
  -1  -4   7     1392.87     1376.83     35.51 o 
   0  -4   7     2099.25     2850.32     83.40 o 
   1  -4   7     2302.73     2348.09     57.61 o 
   2  -4   7     1167.36     1184.91     30.36 o 
   3  -4   7       28.85       37.38      3.23 o 
   4  -4   7        0.02        0.51      1.46 o 
   5  -4   7        8.49       11.43      2.31 o 
   6  -4   7        4.29        2.97      1.51 o 
   7  -4   7       24.44       22.57      6.06 o 
   8  -4   7       35.72       28.62      7.16 o 
   9  -4   7       16.72       18.23      4.46 o 
  10  -4   7        5.19        3.07      3.96 o 
  -9  -3   7        0.02        2.75      4.40 o 
  -8  -3   7       22.50       13.21      4.95 o 
  -7  -3   7        7.70        9.36      4.40 o 
  -6  -3   7       60.86       60.21      2.85 o 
  -5  -3   7       84.76       88.26      5.02 o 
  -4  -3   7       95.40      116.15      8.26 o 
  -3  -3   7      152.44      145.99      5.61 o 
  -2  -3   7       47.21       39.22      7.98 o 
  -1  -3   7      328.18      330.38     10.51 o 
   0  -3   7      237.17      333.04     10.51 o 
   1  -3   7      772.12      840.65     22.19 o 
   2  -3   7      384.17      371.19     11.09 o 
   3  -3   7      418.58      404.87      9.52 o 
   4  -3   7       44.05       52.32      2.89 o 
   5  -3   7      316.97      325.23      8.21 o 
   6  -3   7       22.50       23.49      3.16 o 
   7  -3   7      109.51      102.39      9.91 o 
   8  -3   7       18.69       16.67      2.80 o 
   9  -3   7       14.41       16.79      2.92 o 
  10  -3   7        2.14        3.30      4.95 o 
  -9  -2   7        9.33       15.41      4.95 o 
  -8  -2   7       12.12       11.56      4.40 o 
  -7  -2   7       43.97       40.74      5.50 o 
  -6  -2   7       90.29       86.30      6.07 o 
  -5  -2   7      141.51      137.03      4.75 o 
  -4  -2   7      394.19      388.23      8.71 o 
  -3  -2   7      515.97      527.63     13.03 o 
  -2  -2   7      918.35      938.05     24.52 o 
  -1  -2   7     1658.38     1723.79     42.62 o 
   0  -2   7      366.25      502.49     14.20 o 
   1  -2   7     2083.05     2050.73     50.21 o 
   2  -2   7       22.84       19.78      2.75 o 
   3  -2   7      753.98      758.44     15.99 o 
   4  -2   7       88.55       84.86      3.07 o 
   5  -2   7      103.13       68.44     19.82 o 
   6  -2   7       50.19       53.08      3.47 o 
   7  -2   7       12.64        9.18      2.46 o 
   8  -2   7       25.15       23.77      2.92 o 
   9  -2   7        9.06        6.28      2.75 o 
  10  -2   7        2.23        6.61      5.50 o 
  -9  -1   7        2.85       -3.85      3.85 o 
  -8  -1   7       17.21       15.96      4.40 o 
  -7  -1   7       74.71       65.51      6.61 o 
  -6  -1   7        3.82        5.68      1.53 o 
  -5  -1   7      510.01      527.21     11.02 o 
  -4  -1   7      155.22      141.12      4.29 o 
  -3  -1   7     2675.43     2626.55     51.91 o 
  -2  -1   7      341.33      355.50      8.90 o 
  -1  -1   7    16119.16    16320.54    381.65 o 
   0  -1   7      186.05      260.47      8.56 o 
   1  -1   7    17336.83    17552.47    410.26 o 
   2  -1   7       23.56       27.19      1.94 o 
   3  -1   7     3991.51     3853.20     63.40 o 
   4  -1   7       85.59       82.54      2.52 o 
   5  -1   7      979.94      972.72     17.75 o 
   6  -1   7       19.19       22.54      2.62 o 
   7  -1   7      166.46      138.72      6.48 o 
   8  -1   7        0.19       -1.23      2.33 o 
   9  -1   7       16.21       13.15      3.16 o 
  10  -1   7        4.30        8.26      6.06 o 
  -9   0   7       38.20       34.68      5.50 o 
  -8   0   7        0.52        0.00      3.30 o 
  -7   0   7      116.44      122.21      8.26 o 
  -6   0   7        1.19        0.14      0.90 o 
  -5   0   7      255.58      273.54      8.18 o 
  -4   0   7        1.70        1.06      1.59 o 
  -3   0   7      342.68      334.56      6.16 o 
  -2   0   7       20.52       23.31      1.49 o 
  -1   0   7      288.01      301.87      6.52 o 
   0   0   7        6.18        7.94      1.29 o 
   1   0   7       24.39       28.06      2.31 o 
   2   0   7       24.26       24.80      1.34 o 
   3   0   7        8.18       11.13      1.24 o 
   4   0   7       12.82        7.20      1.24 o 
   5   0   7        8.24        5.61      2.43 o 
   6   0   7        0.00        0.41      1.74 o 
   7   0   7        9.77       11.28      3.04 o 
   8   0   7        6.64        5.72      2.75 o 
   9   0   7        5.75        3.21      3.16 o 
  -9   1   7        0.24        1.65      3.85 o 
  -8   1   7        0.10       -3.30      3.30 o 
  -7   1   7       23.40       29.18      4.95 o 
  -6   1   7        4.59        2.07      2.30 o 
  -5   1   7      142.75      149.15      4.45 o 
  -4   1   7       11.02       11.85      1.39 o 
  -3   1   7      285.94      281.28      5.70 o 
  -2   1   7        2.83        2.43      0.99 o 
  -1   1   7      362.00      359.79      5.95 o 
   0   1   7       59.98       66.84      2.50 o 
   1   1   7      210.42      213.28      4.68 o 
   2   1   7      125.00      125.19      3.82 o 
   3   1   7      127.58      136.67      3.52 o 
   4   1   7       75.98       83.54      2.85 o 
   5   1   7       96.66      105.88      3.55 o 
   6   1   7       20.26       20.04      2.44 o 
   7   1   7       20.59       23.71      3.56 o 
   8   1   7       15.61        9.16      3.16 o 
   9   1   7        6.64        3.85      3.85 o 
 -10   2   7        0.01        2.75      3.85 o 
  -9   2   7       39.16       45.14      5.50 o 
  -8   2   7        0.49        4.40      3.30 o 
  -7   2   7       25.25       22.02      4.40 o 
  -6   2   7       30.26       36.07      2.78 o 
  -5   2   7       30.75       41.55      2.40 o 
  -4   2   7       89.87       87.69      3.01 o 
  -3   2   7       20.73       27.68      1.39 o 
  -2   2   7       92.98      103.96      3.17 o 
  -1   2   7       13.32       17.47      1.25 o 
   0   2   7       19.25       26.58      1.57 o 
   1   2   7      187.73      176.28      3.33 o 
   2   2   7       43.42       61.66      3.69 o 
   3   2   7      298.54      314.13      5.28 o 
   4   2   7       32.94       41.74      4.07 o 
   5   2   7       66.23       87.35      3.51 o 
   6   2   7        4.02        2.65      2.06 o 
   7   2   7        0.05       -2.75      3.30 o 
   8   2   7       17.79       19.27      4.95 o 
   9   2   7        1.09       -1.10      3.85 o 
 -10   3   7        3.69        6.61      3.85 o 
  -9   3   7        0.24       -3.30      3.30 o 
  -8   3   7       25.26       26.97      4.95 o 
  -7   3   7        0.18       -1.65      3.30 o 
  -6   3   7       22.68       22.56      1.77 o 
  -5   3   7       52.58       50.33      1.96 o 
  -4   3   7        0.57        0.13      0.93 o 
  -3   3   7      315.93      309.63      5.12 o 
  -2   3   7       97.92      106.26      3.36 o 
  -1   3   7      312.15      296.94      5.33 o 
   0   3   7      356.00      381.67      7.38 o 
   1   3   7       25.19       24.57      1.91 o 
   2   3   7      161.31      168.44      9.91 o 
   3   3   7       26.48       30.49      1.78 o 
   4   3   7        0.67        0.03      1.78 o 
   5   3   7       47.26       45.01      3.06 o 
   6   3   7        4.36        5.50      4.40 o 
   7   3   7       16.70       13.21      4.40 o 
   8   3   7        5.39        7.16      4.40 o 
   9   3   7        2.27       -1.10      4.40 o 
 -10   4   7        3.36        0.55      3.85 o 
  -9   4   7       11.82       11.56      4.40 o 
  -8   4   7        7.56        7.25      3.25 o 
  -7   4   7       18.89       20.14      2.42 o 
  -6   4   7      120.65      117.97      3.38 o 
  -5   4   7      205.89      220.89      5.83 o 
  -4   4   7      568.66      598.15     10.76 o 
  -3   4   7      831.12      877.72     14.60 o 
  -2   4   7     1193.89     1296.40     18.77 o 
  -1   4   7      688.83      713.01     10.97 o 
   0   4   7     1682.32     2237.10     34.66 o 
   1   4   7      193.28      197.45      4.92 o 
   2   4   7     1071.63     1144.94     21.19 o 
   3   4   7       24.66       24.20      2.38 o 
   4   4   7      224.63      236.49      9.16 o 
   5   4   7        1.40       -1.10      1.91 o 
   6   4   7       26.24       25.87      5.50 o 
   7   4   7        0.64        4.40      4.40 o 
   8   4   7        8.54       -1.65      4.40 o 
 -10   5   7        1.18        3.30      4.40 o 
  -9   5   7        1.64       -0.92      3.25 o 
  -8   5   7        0.21       -2.24      3.04 o 
  -7   5   7       20.64       14.89      3.56 o 
  -6   5   7       17.25       17.83      3.10 o 
  -5   5   7       16.32       14.96      2.10 o 
  -4   5   7      158.88      161.99      6.36 o 
  -3   5   7        3.64        4.95      1.65 o 
  -2   5   7      126.83      390.28     37.16 o 
  -1   5   7       18.29       14.79      1.99 o 
   0   5   7      197.22      242.99      6.32 o 
   1   5   7       37.40       36.30      2.66 o 
   2   5   7      466.06      513.99     11.01 o 
   3   5   7      106.29      109.19      4.97 o 
   4   5   7       60.40       59.43      4.02 o 
   5   5   7       47.32       41.44      3.56 o 
   6   5   7        0.50       -3.85      3.85 o 
   7   5   7        3.89        2.75      4.40 o 
   8   5   7        1.02        0.55      4.95 o 
 -10   6   7        0.17       -3.52      3.66 o 
  -9   6   7        0.26       -1.47      6.61 o 
  -8   6   7        0.28       -1.42      3.16 o 
  -7   6   7        1.51        0.14      3.04 o 
  -6   6   7       26.12       28.78      3.46 o 
  -5   6   7        6.49        3.17      1.93 o 
  -4   6   7      183.40      206.95     11.04 o 
  -3   6   7       57.74       60.99      3.30 o 
  -2   6   7      324.09      394.20     10.17 o 
  -1   6   7        0.85       -0.83      2.34 o 
   0   6   7      302.69      345.17      9.63 o 
   1   6   7       33.12       35.23      3.27 o 
   2   6   7      116.03      119.33      7.16 o 
   3   6   7        5.43        3.58      3.11 o 
   4   6   7       22.23       21.97      3.68 o 
   5   6   7        0.01       -0.55      4.40 o 
   6   6   7        6.81       -3.30      4.40 o 
   7   6   7        0.76       -3.82      3.82 o 
  -9   7   7        6.02        2.42      4.40 o 
  -8   7   7        7.26       10.54      3.96 o 
  -7   7   7        9.58        9.24      3.44 o 
  -6   7   7        1.09        2.58      3.07 o 
  -5   7   7        0.94       -0.21      1.77 o 
  -4   7   7        3.61        4.59      2.22 o 
  -3   7   7        6.60        3.84      2.55 o 
  -2   7   7        0.01       20.92      4.95 o 
  -1   7   7        0.32       -0.93      2.51 o 
   0   7   7        1.96        3.85      2.72 o 
   1   7   7       13.98        7.43      3.50 o 
   2   7   7        3.10       17.90      6.61 o 
   3   7   7        0.00       -2.79      2.90 o 
   4   7   7        3.68        8.26      3.50 o 
   5   7   7       16.42       20.37      6.06 o 
   6   7   7        2.55       -3.10      4.32 o 
   7   7   7        4.51        8.26      6.06 o 
  -9   8   7        0.01       -2.31      3.66 o 
  -8   8   7        0.00       -3.25      3.25 o 
  -7   8   7        0.13        1.59      3.58 o 
  -6   8   7        5.60       -0.28      4.13 o 
  -5   8   7        9.58        4.04      2.64 o 
  -4   8   7       34.22       41.86      3.70 o 
  -3   8   7       25.67       22.46      3.06 o 
  -2   8   7       57.06       67.94      4.55 o 
  -1   8   7       18.74       18.08      3.87 o 
   0   8   7       86.60      111.49      6.11 o 
   1   8   7        2.10       -1.34      2.77 o 
   2   8   7       36.88       30.38      4.91 o 
   3   8   7        0.49        0.54      2.99 o 
   4   8   7        0.59       -0.34      4.17 o 
   5   8   7        0.65       -2.09      4.58 o 
   6   8   7        0.14       -4.32      4.32 o 
  -8   9   7        3.58        2.20      3.96 o 
  -7   9   7        1.01        2.00      3.56 o 
  -6   9   7        5.58        5.23      3.50 o 
  -5   9   7        0.89        2.42      2.74 o 
  -4   9   7        1.15       -1.25      2.64 o 
  -3   9   7        0.65        1.75      2.50 o 
  -2   9   7        3.98        5.25      2.66 o 
  -1   9   7        3.05        3.50      3.06 o 
   0   9   7        0.07       -2.71      2.74 o 
   1   9   7        0.00       -2.96      2.96 o 
   2   9   7       11.25       12.95      4.22 o 
   3   9   7        0.94        2.04      3.15 o 
   4   9   7        0.21        2.50      5.50 o 
   5   9   7        1.51        0.02      5.17 o 
  -8  10   7        0.00        4.83      4.46 o 
  -7  10   7        0.00        1.10      5.23 o 
  -6  10   7        1.33        5.04      3.68 o 
  -5  10   7        0.04        1.37      2.96 o 
  -4  10   7        0.75        0.26      2.82 o 
  -3  10   7        7.18        7.30      3.07 o 
  -2  10   7        7.11        8.07      4.07 o 
  -1  10   7        7.08        8.26      3.18 o 
   0  10   7        3.84        3.37      3.78 o 
   1  10   7        0.89       -2.81      3.03 o 
   2  10   7        1.41        0.79      3.60 o 
   3  10   7        0.02        0.33      6.61 o 
   4  10   7        0.15       -1.69     10.18 o 
  -7  11   7        0.18        7.16      6.06 o 
  -6  11   7        0.83        2.20      4.28 o 
  -5  11   7        3.63        2.52      3.68 o 
  -4  11   7        0.02       -1.52      2.96 o 
  -3  11   7       11.41        7.51      4.33 o 
  -2  11   7        0.94        1.63      6.33 o 
  -1  11   7        9.69       13.17      4.85 o 
   0  11   7        8.72        6.61      3.70 o 
   1  11   7        0.67       -2.89      3.24 o 
   2  11   7        0.65        3.06      5.24 o 
   3  11   7        1.31        4.95      9.36 o 
  -5  12   7        3.16        7.16      6.06 o 
  -4  12   7        6.85        2.24      3.38 o 
  -3  12   7        6.42       -1.78      3.35 o 
  -2  12   7        0.38       -4.46      4.46 o 
  -1  12   7        4.07       12.72      5.24 o 
   0  12   7        4.70        6.48      5.02 o 
   1  12   7        5.90        3.30      7.71 o 
   0 -13   8       37.53       68.26     11.56 o 
   1 -13   8        0.06        6.61      7.16 o 
   2 -13   8       23.22       23.67      8.81 o 
   3 -13   8        3.87       19.27      7.71 o 
  -2 -12   8        7.01       15.41      7.71 o 
  -1 -12   8        0.13        1.65      6.61 o 
   0 -12   8       23.59       33.58      8.81 o 
   1 -12   8        0.62       -0.55      6.61 o 
   2 -12   8       17.09        7.71      7.16 o 
   3 -12   8       12.80       12.66      7.16 o 
   4 -12   8        3.68       13.76      7.16 o 
   5 -12   8        8.55        0.55      6.61 o 
   6 -12   8        0.41       -5.50      6.06 o 
  -3 -11   8       30.30       43.49      9.91 o 
  -2 -11   8       43.12       39.08      8.81 o 
  -1 -11   8        1.10       -5.50      5.50 o 
   0 -11   8       75.31       89.73     11.01 o 
   1 -11   8        1.68        0.00      6.06 o 
   2 -11   8        6.39       30.83      7.16 o 
   3 -11   8      108.14      113.95     12.11 o 
   4 -11   8        0.31        6.61      6.06 o 
   5 -11   8       56.24       50.64      8.81 o 
   6 -11   8       46.48       27.52      8.26 o 
   7 -11   8        9.42        1.10      7.16 o 
  -4 -10   8       11.03       21.47      7.16 o 
  -3 -10   8        1.82        4.40      6.06 o 
  -2 -10   8      113.98      108.99     12.11 o 
  -1 -10   8        7.49        3.30      5.50 o 
   0 -10   8      285.35      367.72     20.37 o 
   1 -10   8       57.13       62.20      9.36 o 
   2 -10   8        5.44        4.40      5.50 o 
   3 -10   8      227.32      216.34     14.31 o 
   4 -10   8        8.95        8.26      5.50 o 
   5 -10   8       47.64       45.27      5.41 o 
   6 -10   8        5.43        9.91      6.06 o 
   7 -10   8        0.32        2.75      6.61 o 
   8 -10   8        1.27       -4.40      6.61 o 
  -5  -9   8        1.72        1.65      6.61 o 
  -4  -9   8       11.52        3.85      6.06 o 
  -3  -9   8        0.74        2.75      6.06 o 
  -2  -9   8       16.84       22.02      6.61 o 
  -1  -9   8        2.23       -4.95      4.95 o 
   0  -9   8      105.15      143.12     11.56 o 
   1  -9   8        5.80        2.75      4.95 o 
   2  -9   8        8.30        4.40      4.95 o 
   3  -9   8       86.24      106.79     10.46 o 
   4  -9   8       52.81       55.60      7.71 o 
   5  -9   8       22.81       26.94      4.46 o 
   6  -9   8        0.13        2.75      5.50 o 
   7  -9   8       11.89       12.66      6.61 o 
   8  -9   8        0.45        3.30      6.61 o 
   9  -9   8        1.87       -6.61      6.61 o 
  -6  -8   8        8.73        3.30      6.06 o 
  -5  -8   8        1.31        2.75      5.50 o 
  -4  -8   8       48.18       60.55      8.81 o 
  -3  -8   8        3.79        7.16      5.50 o 
  -2  -8   8        9.42        6.61      4.95 o 
  -1  -8   8        0.02        3.30      4.95 o 
   0  -8   8       76.79       94.68      9.91 o 
   1  -8   8       47.68       40.74      6.61 o 
   2  -8   8      118.45      142.02     10.46 o 
   3  -8   8       12.84       11.01      4.95 o 
   4  -8   8       49.00       41.29      6.61 o 
   5  -8   8        7.89        6.31      2.64 o 
   6  -8   8       49.20       44.59      8.26 o 
   7  -8   8       14.60       23.67      7.16 o 
   8  -8   8       30.10       28.62      8.26 o 
   9  -8   8        0.00        9.36      6.61 o 
  -7  -7   8        3.94        3.30      6.06 o 
  -6  -7   8       50.98       52.85      8.26 o 
  -5  -7   8       37.38       37.98      7.71 o 
  -4  -7   8        0.55       -0.55      4.95 o 
  -3  -7   8       14.22       12.66      5.50 o 
  -2  -7   8      397.55      417.81     20.37 o 
  -1  -7   8      298.12      310.47     16.51 o 
   0  -7   8      174.13      224.59     13.76 o 
   1  -7   8      434.02      428.82     19.82 o 
   2  -7   8      323.72      353.40     17.62 o 
   3  -7   8      101.76      112.58      6.41 o 
   4  -7   8      204.83      207.42      7.09 o 
   5  -7   8        0.79        5.14      2.22 o 
   6  -7   8        1.58        0.00      4.95 o 
   7  -7   8        9.21       15.41      6.06 o 
   8  -7   8       35.02       40.18      8.26 o 
   9  -7   8        0.85        6.61      6.61 o 
  -8  -6   8        0.31       -3.30      4.95 o 
  -7  -6   8       15.41       19.27      6.61 o 
  -6  -6   8        1.83        8.81      5.50 o 
  -5  -6   8        2.43        1.10      4.40 o 
  -4  -6   8        6.61       13.21      5.50 o 
  -3  -6   8       36.85       34.68      6.61 o 
  -1  -6   8      485.73      455.24     20.92 o 
   0  -6   8        0.99        3.30      3.85 o 
   1  -6   8      615.50      580.56     17.52 o 
   2  -6   8      383.85      397.44     13.04 o 
   3  -6   8      159.80      157.77      7.40 o 
   4  -6   8      230.05      232.87      7.30 o 
   5  -6   8        0.81       -0.07      1.85 o 
   6  -6   8        5.30       11.40      2.38 o 
   7  -6   8        1.63        6.61      5.50 o 
   8  -6   8        4.63        7.71      6.06 o 
   9  -6   8       18.49       30.28      8.26 o 
  10  -6   8        0.02       10.46      7.71 o 
  -8  -5   8        3.08       -4.40      4.95 o 
  -7  -5   8        0.04       -3.85      4.40 o 
  -6  -5   8       10.05        9.36      4.95 o 
  -5  -5   8        3.27        2.20      4.40 o 
  -4  -5   8       34.61       27.52      5.50 o 
  -3  -5   8        0.03       -2.75      3.30 o 
  -2  -5   8       28.37       41.29      6.06 o 
  -1  -5   8       74.43       58.35      6.61 o 
   0  -5   8       29.94       38.05      5.78 o 
   1  -5   8      152.82      168.74      7.19 o 
   2  -5   8      151.51      148.88     13.21 o 
   3  -5   8        2.88        0.83      2.34 o 
   4  -5   8       42.62       42.84      3.15 o 
   5  -5   8       61.02       71.19      3.96 o 
   6  -5   8        2.73        3.32      1.57 o 
   7  -5   8        0.04       -1.10      4.95 o 
   8  -5   8        0.88        2.75      5.50 o 
   9  -5   8       25.38       28.07      7.71 o 
  10  -5   8        1.29        5.10      4.23 o 
  -9  -4   8        2.77        0.00      4.95 o 
  -8  -4   8       74.68       75.97      8.81 o 
  -7  -4   8       42.44       32.48      6.61 o 
  -6  -4   8       35.37       27.52      6.06 o 
  -5  -4   8       35.75       28.07      5.50 o 
  -4  -4   8      100.57       86.97      8.26 o 
  -3  -4   8        5.73        9.91      3.85 o 
  -2  -4   8       54.74       64.96      6.61 o 
  -1  -4   8      368.07      347.14     13.49 o 
   0  -4   8     1297.44     1708.32     50.37 o 
   1  -4   8     1029.54      966.63     25.69 o 
   2  -4   8      294.77      291.47      9.73 o 
   3  -4   8        7.50        9.61      4.73 o 
   4  -4   8       34.13       39.57      3.13 o 
   5  -4   8        0.87       -0.15      1.91 o 
   6  -4   8       29.51       31.05      2.50 o 
   7  -4   8       87.91       95.23      9.91 o 
   8  -4   8       18.24       15.41      6.06 o 
   9  -4   8       58.22       60.83      4.40 o 
  10  -4   8        0.19       -3.68      3.68 o 
  -9  -3   8        5.27        3.85      4.95 o 
  -8  -3   8        3.07       -0.55      4.40 o 
  -7  -3   8        3.29       10.46      4.95 o 
  -6  -3   8       11.08       15.08      1.72 o 
  -5  -3   8       18.35       12.82      3.03 o 
  -4  -3   8      148.23      144.22      9.36 o 
  -3  -3   8       83.83       86.42      7.16 o 
  -2  -3   8      256.92      274.33     20.92 o 
  -1  -3   8       63.34       55.43      4.28 o 
   0  -3   8       20.01       15.73      2.72 o 
   1  -3   8        0.68       -1.10      1.95 o 
   2  -3   8      255.03      270.83     11.56 o 
   3  -3   8      141.95      136.99      4.87 o 
   4  -3   8      671.24      668.84     14.72 o 
   5  -3   8       45.70       37.82      2.72 o 
   6  -3   8      233.90      244.48      6.70 o 
   7  -3   8       48.16       39.08      7.16 o 
   8  -3   8       44.10       44.60      3.87 o 
   9  -3   8      111.62      107.08      5.54 o 
  10  -3   8        9.09       10.46      6.06 o 
  -9  -2   8       44.50       30.28      6.06 o 
  -8  -2   8        4.12        4.40      4.40 o 
  -7  -2   8      113.02      104.04      8.26 o 
  -6  -2   8        8.14        9.28      2.64 o 
  -5  -2   8      330.24      344.03     10.88 o 
  -4  -2   8      165.95      175.88     17.62 o 
  -3  -2   8      699.55      699.39     19.26 o 
  -2  -2   8     1123.06     1127.06     42.66 o 
  -1  -2   8      428.88      419.65     12.85 o 
   0  -2   8     3838.78     5100.43    121.44 o 
   1  -2   8      216.91      246.69      8.56 o 
   2  -2   8     1672.37     1706.91     33.85 o 
   3  -2   8       34.50       33.01      2.32 o 
   4  -2   8      314.98      343.47      8.57 o 
   5  -2   8       36.38       35.51      2.72 o 
   6  -2   8       52.09       50.16      2.36 o 
   7  -2   8        7.24        4.56      2.66 o 
   8  -2   8        3.07        1.34      2.40 o 
   9  -2   8       28.63       29.54      5.78 o 
  10  -2   8        0.30        8.26      5.50 o 
  -9  -1   8      175.20      177.25     11.01 o 
  -8  -1   8       19.80        6.61      4.40 o 
  -7  -1   8      378.12      367.71     10.97 o 
  -6  -1   8        2.49        0.70      2.11 o 
  -5  -1   8      378.86      431.93     12.83 o 
  -4  -1   8      489.84      436.61     15.64 o 
  -3  -1   8      610.91      634.33     14.30 o 
  -2  -1   8      341.40      485.40     37.99 o 
  -1  -1   8      562.60      548.78     12.71 o 
   0  -1   8     1435.33     2150.27     42.91 o 
   1  -1   8      348.81      362.92      9.95 o 
   2  -1   8      713.57      827.97     17.22 o 
   3  -1   8      483.52      472.11      9.42 o 
   4  -1   8      814.76      731.79     11.15 o 
   5  -1   8      478.63      502.87      9.13 o 
   6  -1   8       76.52       71.87      2.71 o 
   7  -1   8      387.75      348.76     11.75 o 
   8  -1   8        1.42       -1.21      3.30 o 
   9  -1   8      157.75      141.15     10.18 o 
  10  -1   8        1.08       -3.85      5.50 o 
 -10   0   8        3.68        1.65      4.40 o 
  -9   0   8       10.18        7.16      4.40 o 
  -8   0   8       19.55       29.73      4.95 o 
  -7   0   8        4.55        3.60      4.13 o 
  -6   0   8      112.54      108.04      4.18 o 
  -5   0   8        0.52       -1.33      1.33 o 
  -4   0   8      270.91      275.33     13.14 o 
  -3   0   8        0.86        0.52      1.06 o 
  -2   0   8      259.24      284.15      9.70 o 
  -1   0   8        6.37        6.38      1.28 o 
   0   0   8      606.59      920.11     16.92 o 
   1   0   8        0.38       -0.63      0.84 o 
   2   0   8      181.90      196.45      4.37 o 
   3   0   8        6.66       11.69      1.28 o 
   4   0   8       83.46       88.78      3.02 o 
   5   0   8       27.14       35.63      2.50 o 
   6   0   8       76.25       74.98      2.99 o 
   7   0   8       47.01       47.19      4.68 o 
   8   0   8       38.29       38.19      4.36 o 
   9   0   8       27.43       28.38      7.71 o 
 -10   1   8        0.02        0.55      3.85 o 
  -9   1   8       55.28       50.64      6.61 o 
  -8   1   8        0.18        4.40      3.30 o 
  -7   1   8      102.15      100.86     11.28 o 
  -6   1   8        0.10       -1.77      1.77 o 
  -5   1   8      135.08      137.12      4.37 o 
  -4   1   8        8.64        5.98      1.57 o 
  -3   1   8       60.82       57.34      2.49 o 
  -2   1   8       66.06       58.69      5.18 o 
  -1   1   8        8.90        9.71      1.09 o 
   0   1   8      143.57      161.54      4.13 o 
   1   1   8       61.64       57.96      3.89 o 
   2   1   8       19.87       26.60      2.32 o 
   3   1   8       40.60       36.14      2.24 o 
   4   1   8        1.80        3.03      1.26 o 
   5   1   8       15.72       15.07      1.93 o 
   6   1   8        2.35        0.34      0.97 o 
   7   1   8        0.01       -0.88      3.03 o 
   8   1   8        0.31       -1.89      3.04 o 
   9   1   8        0.02       -3.85      3.85 o 
 -10   2   8        0.29       -0.55      3.85 o 
  -9   2   8       42.50       33.03      5.50 o 
  -8   2   8        0.21        1.65      3.85 o 
  -7   2   8      159.90      153.67      6.33 o 
  -6   2   8       37.48       42.11      2.35 o 
  -5   2   8      309.25      339.51      6.98 o 
  -4   2   8       40.38       47.10      2.55 o 
  -3   2   8      585.57      591.78      9.33 o 
  -2   2   8      842.93      917.33     13.52 o 
  -1   2   8     1069.16     1117.18     18.11 o 
   0   2   8     1820.08     2553.81     35.57 o 
   1   2   8      490.85      539.02      8.91 o 
   2   2   8      796.98      820.06     11.47 o 
   3   2   8        0.41        0.21      1.10 o 
   4   2   8      399.41      423.66      8.10 o 
   5   2   8        7.68        9.89      1.82 o 
   6   2   8      187.67      171.11      7.76 o 
   7   2   8        3.29       -3.30      3.30 o 
   8   2   8       38.66       21.47      4.95 o 
   9   2   8        1.86       -0.55      4.40 o 
 -10   3   8        1.16       -0.55      4.40 o 
  -9   3   8        7.69        3.30      4.40 o 
  -8   3   8        0.16       -1.10      3.30 o 
  -7   3   8        6.54        0.00      3.85 o 
  -6   3   8        3.21       -0.26      2.30 o 
  -5   3   8        0.24       -0.30      1.60 o 
  -4   3   8       34.70       34.87      1.74 o 
  -3   3   8       22.58       20.10      1.43 o 
  -2   3   8      111.09      260.44     26.97 o 
  -1   3   8       68.68       62.20      2.21 o 
   0   3   8       16.71       14.30      1.17 o 
   1   3   8       64.87       55.35      2.67 o 
   2   3   8        0.90        0.85      1.20 o 
   3   3   8       17.30       15.72      1.70 o 
   4   3   8       24.20       21.33      2.64 o 
   5   3   8        0.01        0.50      1.85 o 
   6   3   8        8.99        9.36      4.40 o 
   7   3   8        0.33       -3.85      3.85 o 
   8   3   8        2.42       -1.65      4.40 o 
   9   3   8        0.13       -2.20      4.40 o 
 -10   4   8        0.04       -3.85      3.85 o 
  -9   4   8        2.27        1.10      3.85 o 
  -8   4   8        0.11       -1.65      3.85 o 
  -7   4   8       14.22       11.87      3.44 o 
  -6   4   8        2.11        3.67      1.32 o 
  -5   4   8       11.67       11.03      1.41 o 
  -4   4   8        0.23        5.64      1.65 o 
  -3   4   8        1.63        2.16      1.31 o 
  -2   4   8        0.14       -0.59      1.20 o 
  -1   4   8        4.81        1.86      1.19 o 
   0   4   8        1.94       -0.24      1.36 o 
   1   4   8        2.91        4.02      1.83 o 
   2   4   8        1.39        2.79      1.77 o 
   3   4   8       17.39       16.61      2.12 o 
   4   4   8        2.15        1.07      2.00 o 
   5   4   8       10.16        8.33      2.42 o 
   6   4   8        1.60       -2.20      4.40 o 
   7   4   8        3.30        1.10      4.40 o 
   8   4   8        0.29        0.00      4.40 o 
 -10   5   8        0.21       -1.65      4.40 o 
  -9   5   8        0.03        1.98      3.66 o 
  -8   5   8        0.43       -0.49      3.16 o 
  -7   5   8        7.09        6.83      3.16 o 
  -6   5   8        0.20       -0.38      2.22 o 
  -5   5   8        0.07       -1.75      1.75 o 
  -4   5   8       64.25       64.57      2.86 o 
  -3   5   8       10.21        9.28      1.56 o 
  -2   5   8       11.18       13.48      1.74 o 
  -1   5   8       55.04       41.48      2.44 o 
   0   5   8        8.30        4.77      2.94 o 
   1   5   8       61.88       62.44      4.86 o 
   2   5   8       26.93       22.82      2.96 o 
   3   5   8       29.19       23.41      3.06 o 
   4   5   8        0.00       -2.00      2.00 o 
   5   5   8        6.18        4.64      3.04 o 
   6   5   8        0.31        1.10      4.40 o 
   7   5   8        0.07        2.20      4.95 o 
   8   5   8        0.06       -1.10      5.50 o 
  -9   6   8        0.04       -2.69      3.85 o 
  -8   6   8        0.06        0.89      4.68 o 
  -7   6   8        0.00       -1.26      3.29 o 
  -6   6   8        4.61        5.34      2.50 o 
  -5   6   8        2.81        1.11      2.07 o 
  -4   6   8        6.40        7.91      2.38 o 
  -3   6   8        4.05        2.20      2.10 o 
  -2   6   8        5.46        2.85      2.06 o 
  -1   6   8        7.44        6.76      4.25 o 
   0   6   8        2.57        0.00      2.22 o 
   1   6   8       11.95        9.63      3.11 o 
   2   6   8        9.88        7.98      3.11 o 
   3   6   8        1.31        2.44      4.68 o 
   4   6   8        2.93       -0.83      3.11 o 
   5   6   8        0.02       -4.40      4.40 o 
   6   6   8        0.36       -3.30      4.95 o 
   7   6   8        0.00       -4.95      4.95 o 
  -9   7   8        0.68       -2.15      3.83 o 
  -8   7   8        4.84        1.39      3.56 o 
  -7   7   8        2.85        1.10      3.44 o 
  -6   7   8       13.78       14.26      5.78 o 
  -5   7   8       46.31       45.99      3.81 o 
  -4   7   8        2.39       -0.55      2.22 o 
  -3   7   8       94.07      101.69      4.93 o 
  -2   7   8        0.53        0.03      1.94 o 
  -1   7   8       72.75       76.52      5.84 o 
   0   7   8        2.17        1.69      3.58 o 
   1   7   8       47.43       58.30      5.45 o 
   2   7   8        0.01       -0.55      3.11 o 
   3   7   8       24.12       17.61      4.07 o 
   4   7   8        6.03        8.53      3.50 o 
   5   7   8        5.20       -0.55      5.50 o 
   6   7   8        2.46        8.26      6.06 o 
  -9   8   8        0.01        5.45      4.07 o 
  -8   8   8        0.06       -3.04      3.56 o 
  -7   8   8        0.14       -3.30      3.50 o 
  -6   8   8        0.00       -1.59      3.58 o 
  -5   8   8       11.30       10.16      2.96 o 
  -4   8   8        0.05        0.81      2.50 o 
  -3   8   8       59.96       52.21      3.81 o 
  -2   8   8        4.66        4.40      2.11 o 
  -1   8   8       68.09       56.38      5.63 o 
   0   8   8       22.63       24.92      5.78 o 
   1   8   8       41.09       29.64      9.36 o 
   2   8   8        3.28        1.47      3.44 o 
   3   8   8        9.33        1.97      3.68 o 
   4   8   8        6.48        1.01      4.76 o 
   5   8   8        3.50       -3.05      4.67 o 
   6   8   8        3.88        4.95      9.91 o 
  -8   9   8        6.94       10.96      8.81 o 
  -7   9   8        3.00        3.44      3.83 o 
  -6   9   8       10.08       10.17      3.68 o 
  -5   9   8        8.35        8.28      3.06 o 
  -4   9   8        3.03       -1.26      2.74 o 
  -3   9   8        9.27        6.54      2.82 o 
  -2   9   8        0.98        0.17      2.57 o 
  -1   9   8        6.22        7.20      3.15 o 
   0   9   8        6.11        4.25      3.24 o 
   1   9   8        0.62       -1.35      3.56 o 
   2   9   8        6.65        6.30      3.60 o 
   3   9   8        1.66        0.32      3.38 o 
   4   9   8        1.01        3.32      4.88 o 
   5   9   8        3.20        6.61      9.36 o 
  -7  10   8        0.20       -0.37      4.07 o 
  -6  10   8        3.52       -0.28      3.89 o 
  -5  10   8        0.52       -0.91      6.06 o 
  -4  10   8        1.04       -2.44      2.74 o 
  -3  10   8        0.70       -2.82      2.82 o 
  -2  10   8        0.20       -0.96      3.68 o 
  -1  10   8        0.29        0.33      3.06 o 
   0  10   8        2.07        1.42      3.38 o 
   1  10   8        0.03       -2.27      3.88 o 
   2  10   8        1.71       -0.99      3.36 o 
   3  10   8        2.45       -0.37      4.99 o 
   4  10   8        0.88       -4.95      9.36 o 
  -6  11   8        1.20       -4.95      4.95 o 
  -5  11   8        0.14       -3.85      3.85 o 
  -4  11   8        7.60        7.97      3.22 o 
  -3  11   8        0.99        1.71      3.22 o 
  -2  11   8       20.73       22.02      5.02 o 
  -1  11   8        6.41        6.46      4.46 o 
   0  11   8        8.14        6.82      4.46 o 
   1  11   8        6.35        1.33      3.73 o 
   2  11   8        0.02        4.65      4.03 o 
  -5  12   8        0.02       -3.30      5.50 o 
  -4  12   8        5.83        4.40      5.50 o 
  -3  12   8        0.16       -1.52      3.13 o 
  -2  12   8       19.15       17.06      5.45 o 
  -1  12   8        1.24       -2.10      4.95 o 
   0  12   8        7.24        4.40      6.88 o 
   1  12   8        0.10        7.71      7.16 o 
   0 -13   9        9.29        7.71      7.71 o 
   1 -13   9        6.31       -7.16      7.16 o 
   2 -13   9        0.20        7.16      7.16 o 
   3 -13   9        0.90        3.85      6.61 o 
  -1 -12   9       34.23       28.07      8.81 o 
   0 -12   9       21.44       25.32      8.26 o 
   1 -12   9       56.93       64.96     10.46 o 
   2 -12   9       18.20       19.27      7.71 o 
   3 -12   9       60.54       69.36     10.46 o 
   5 -12   9       29.10       35.23      8.81 o 
   6 -12   9       11.65       17.62      7.71 o 
  -3 -11   9        0.99       -6.06      6.06 o 
  -2 -11   9        9.81       20.92      7.71 o 
  -1 -11   9       88.01       97.43     12.11 o 
   0 -11   9        8.09       17.06      7.16 o 
   1 -11   9       68.93       68.81     10.46 o 
   2 -11   9       81.61      110.65     12.11 o 
   3 -11   9        7.85       12.11      6.06 o 
   4 -11   9      111.31      122.76     12.66 o 
   5 -11   9       37.84       46.24      8.81 o 
   6 -11   9        1.87        3.30      6.06 o 
   7 -11   9       22.49       19.27      8.26 o 
  -4 -10   9       13.96       15.41      7.16 o 
  -3 -10   9       39.26       39.08      8.81 o 
  -2 -10   9       82.56       99.09     11.56 o 
  -1 -10   9        0.01        1.10      6.61 o 
   0 -10   9        9.38       13.76      6.61 o 
   1 -10   9        0.06        3.85      6.06 o 
   2 -10   9        0.90        3.30      4.95 o 
   3 -10   9        1.60       -2.20      5.50 o 
   4 -10   9        1.53        5.50      5.50 o 
   5 -10   9       23.33       28.07      7.16 o 
   6 -10   9       12.60        3.30      5.50 o 
   7 -10   9        2.20        8.81      6.61 o 
   8 -10   9        0.63       -2.20      6.61 o 
  -5  -9   9        3.64        6.61      7.16 o 
  -4  -9   9        9.37       14.86      7.16 o 
  -3  -9   9        0.32       -5.50      5.50 o 
  -2  -9   9       47.50       40.18      8.26 o 
  -1  -9   9       15.39        2.20      5.50 o 
   0  -9   9        2.91        4.95      5.50 o 
   1  -9   9        3.48        1.10      4.95 o 
   3  -9   9        0.36        6.06      4.95 o 
   4  -9   9       26.93       20.37      6.06 o 
   5  -9   9       10.13       12.66      3.89 o 
   6  -9   9        3.36        5.50      6.06 o 
   7  -9   9        6.33       12.66      6.61 o 
   8  -9   9        1.55        7.71      7.16 o 
  -6  -8   9        6.61        0.55      6.61 o 
  -5  -8   9       18.68       11.56      6.06 o 
  -4  -8   9       14.82       -1.10      5.50 o 
  -3  -8   9        3.87       -1.10      4.95 o 
  -2  -8   9      274.11      251.02     15.96 o 
  -1  -8   9      453.54      424.97     21.47 o 
   0  -8   9       53.42       68.26      8.26 o 
   1  -8   9        0.28       -2.20      4.40 o 
   2  -8   9       58.21       77.07      8.81 o 
   3  -8   9      439.90      433.22     20.92 o 
   4  -8   9      371.74      366.62     18.17 o 
   5  -8   9        4.57        5.50      3.50 o 
   6  -8   9       19.29       24.77      6.61 o 
   7  -8   9       73.18       86.42     11.01 o 
   8  -8   9       15.39       22.02      7.16 o 
   9  -8   9        2.11        1.65      6.06 o 
  -7  -7   9        4.06        1.65      6.06 o 
  -6  -7   9        0.21        9.91      6.06 o 
  -5  -7   9       36.77       42.94      8.26 o 
  -4  -7   9       54.92       44.04      7.71 o 
  -3  -7   9        9.24       14.86      5.50 o 
  -2  -7   9      236.18      235.05     14.31 o 
  -1  -7   9      144.43      139.82     11.01 o 
   0  -7   9       13.31       11.56      4.95 o 
   1  -7   9        2.82        0.55      3.85 o 
   2  -7   9        3.99        2.75      3.85 o 
   3  -7   9      124.41      126.06      9.91 o 
   4  -7   9       58.19       56.59      4.23 o 
   5  -7   9        6.01        6.42      2.54 o 
   6  -7   9       15.73       19.27      6.61 o 
   7  -7   9        2.15        3.30      5.50 o 
   8  -7   9        5.33       11.01      6.61 o 
   9  -7   9        2.76        3.30      6.61 o 
  -7  -6   9        8.08       21.47      6.61 o 
  -6  -6   9        9.22        4.40      4.95 o 
  -5  -6   9        0.39        9.36      5.50 o 
  -4  -6   9        0.77       -2.75      4.40 o 
  -3  -6   9        8.87        6.61      4.40 o 
  -2  -6   9       46.07       45.14      6.61 o 
  -1  -6   9       48.32       50.64      7.16 o 
   0  -6   9        0.02       -1.65      3.85 o 
   1  -6   9        2.36       -3.30      3.30 o 
   2  -6   9        9.01        6.31      4.40 o 
   3  -6   9      110.24      114.52      6.23 o 
   4  -6   9       31.38       35.56      3.27 o 
   5  -6   9        8.11       12.72      2.50 o 
   6  -6   9        2.94        1.65      4.95 o 
   7  -6   9        0.24        3.30      4.95 o 
   8  -6   9       10.52        6.61      6.06 o 
   9  -6   9        7.09        8.81      7.16 o 
  -8  -5   9        3.09        2.20      4.95 o 
  -7  -5   9        0.55        1.65      5.50 o 
  -6  -5   9       51.15       33.58      7.16 o 
  -5  -5   9        4.87        3.30      4.40 o 
  -4  -5   9       81.62       87.53      8.81 o 
  -3  -5   9        0.64       -2.20      3.85 o 
  -2  -5   9        0.36       -2.75      3.85 o 
  -1  -5   9      170.35      148.63     10.46 o 
   0  -5   9       26.40       25.87      5.50 o 
   1  -5   9        4.92        2.71      2.51 o 
   2  -5   9      225.83      282.35     10.31 o 
   3  -5   9       23.45       25.33      3.50 o 
   4  -5   9       31.15       26.52      2.74 o 
   5  -5   9       73.01       82.83      4.37 o 
   6  -5   9        1.90        3.17      2.00 o 
   7  -5   9       70.77       53.40      7.71 o 
   8  -5   9        0.06       -1.10      4.95 o 
   9  -5   9        1.94       -0.55      6.61 o 
  -8  -4   9        0.14        9.91      4.95 o 
  -7  -4   9        0.01        2.20      4.95 o 
  -6  -4   9        3.97       -2.20      4.40 o 
  -5  -4   9        0.93       -1.65      3.85 o 
  -4  -4   9       57.63       53.95      7.16 o 
  -3  -4   9       51.20       55.05      6.61 o 
  -2  -4   9      410.85      393.04     18.17 o 
  -1  -4   9        0.68       -3.30      3.30 o 
   0  -4   9      372.68      492.20     14.79 o 
   1  -4   9      490.71      516.66     28.62 o 
   2  -4   9        1.63        4.13      2.34 o 
   3  -4   9      241.16      224.79      9.26 o 
   4  -4   9       75.65       64.51      4.31 o 
   5  -4   9       42.13       44.35      5.50 o 
   6  -4   9        1.98        1.88      3.58 o 
   7  -4   9        0.63        3.30      4.95 o 
   8  -4   9        0.03       -0.55      5.50 o 
   9  -4   9        3.01        3.49      3.03 o 
  -9  -3   9        3.38        4.40      4.95 o 
  -8  -3   9       24.10       18.17      6.06 o 
  -7  -3   9        4.01        6.61      4.95 o 
  -6  -3   9       62.92       79.48      5.16 o 
  -5  -3   9        0.40       -1.52      2.51 o 
  -4  -3   9       40.70       37.98      6.06 o 
  -3  -3   9       20.28       23.12      4.95 o 
  -2  -3   9       88.42       89.73      7.71 o 
  -1  -3   9      311.04      346.15     11.48 o 
   0  -3   9      272.74      398.01     12.46 o 
   1  -3   9      749.47      822.71     22.38 o 
   2  -3   9       70.16       65.17      9.08 o 
   3  -3   9      336.46      313.86      8.13 o 
   4  -3   9       12.55       13.61      2.10 o 
   5  -3   9      134.77      131.59      4.84 o 
   6  -3   9       27.21       30.66      4.68 o 
   7  -3   9       76.45       81.47      6.41 o 
   8  -3   9        1.89        1.05      2.84 o 
   9  -3   9       15.89       25.41      5.99 o 
  -9  -2   9        0.76       -1.10      4.40 o 
  -8  -2   9        3.60        1.65      4.40 o 
  -7  -2   9        0.05       -3.85      3.85 o 
  -6  -2   9       23.19       16.53      3.04 o 
  -5  -2   9       10.33       15.93      2.75 o 
  -4  -2   9       54.96       51.10      4.28 o 
  -3  -2   9      160.28      174.93      7.19 o 
  -2  -2   9      108.15      115.76      5.78 o 
  -1  -2   9       40.39       44.45      3.89 o 
   0  -2   9        5.45        6.61      3.30 o 
   1  -2   9        0.55        0.55      2.11 o 
   2  -2   9        5.84        8.12      1.85 o 
   3  -2   9      177.40      191.64      5.70 o 
   4  -2   9       23.65       25.32      2.42 o 
   5  -2   9        2.22        0.13      1.57 o 
   6  -2   9        1.00        0.29      0.94 o 
   7  -2   9       39.56       40.37      3.64 o 
   8  -2   9       22.39       15.58      3.05 o 
   9  -2   9       16.94       15.06      6.61 o 
  -9  -1   9        9.09        3.30      4.40 o 
  -8  -1   9        0.07       -2.20      3.85 o 
  -7  -1   9       78.49       78.17      8.26 o 
  -6  -1   9      119.48      127.25      5.95 o 
  -5  -1   9       16.01       17.06      2.90 o 
  -4  -1   9      492.82      444.69      9.37 o 
  -3  -1   9       18.60       26.90      2.64 o 
  -2  -1   9       39.68       37.85      4.51 o 
  -1  -1   9     5317.91     5308.72    103.18 o 
   0  -1   9       19.89       23.38      3.95 o 
   1  -1   9     5541.99     5659.44     93.77 o 
   2  -1   9        1.09        2.07      1.33 o 
   3  -1   9      149.93      171.47      5.15 o 
   4  -1   9      309.76      277.69      5.31 o 
   5  -1   9       82.04       99.16      3.32 o 
   6  -1   9       63.28       61.33      3.40 o 
   7  -1   9       74.87       78.06      6.61 o 
   8  -1   9        0.04       -0.55      4.40 o 
   9  -1   9        5.44        5.73      3.16 o 
  -9   0   9        0.47       -3.85      3.85 o 
  -8   0   9        8.17        0.55      4.40 o 
  -7   0   9        0.62       -3.85      3.85 o 
  -6   0   9        0.44       -1.90      2.11 o 
  -5   0   9       12.24       13.52      3.95 o 
  -4   0   9        0.17       -1.68      1.68 o 
  -3   0   9      110.74      117.71      3.32 o 
  -2   0   9       10.24        8.28      1.36 o 
  -1   0   9        6.93        4.48      2.21 o 
   0   0   9        0.08       -1.17      1.43 o 
   1   0   9       47.47       41.59      3.02 o 
   2   0   9       20.49       22.37      1.64 o 
   3   0   9       81.93       83.84      2.51 o 
   4   0   9        7.61        5.57      1.34 o 
   5   0   9        6.65        4.67      1.67 o 
   6   0   9        4.94        4.82      3.15 o 
   7   0   9       21.28       20.64      3.83 o 
   8   0   9        3.84        2.92      3.58 o 
   9   0   9        6.37        5.38      3.25 o 
 -10   1   9        0.08        2.20      4.40 o 
  -9   1   9        1.33       -2.75      3.85 o 
  -8   1   9        0.16       -0.55      3.85 o 
  -7   1   9        1.85        1.10      3.85 o 
  -6   1   9       25.04       24.82      2.72 o 
  -5   1   9        0.03        2.20      1.91 o 
  -4   1   9       36.25       32.94      2.87 o 
  -3   1   9       33.90       27.44      2.38 o 
  -2   1   9       32.06       29.20      1.79 o 
  -1   1   9        1.15       -0.47      0.83 o 
   0   1   9        0.07        0.96      1.38 o 
   1   1   9       24.02       22.99      2.12 o 
   3   1   9        2.12        3.20      1.24 o 
   4   1   9        7.56        7.79      1.48 o 
   5   1   9       38.45       40.79      3.18 o 
   6   1   9       15.26       13.76      3.44 o 
   7   1   9       44.64       43.58      4.76 o 
   8   1   9       44.10       34.09      7.43 o 
   9   1   9        6.13        3.85      4.40 o 
 -10   2   9       15.93        9.36      4.95 o 
  -9   2   9        7.78        5.50      4.40 o 
  -8   2   9       97.04       95.23      8.26 o 
  -7   2   9        6.31        0.55      3.85 o 
  -6   2   9       12.10       13.89      2.38 o 
  -5   2   9       19.40       24.18      2.23 o 
  -4   2   9        0.61       -0.23      1.50 o 
  -3   2   9      106.85      112.76      4.90 o 
  -2   2   9      861.58      866.10     14.37 o 
  -1   2   9     2424.76     2326.52     35.98 o 
   0   2   9     1483.21     1909.48     27.22 o 
   1   2   9     1377.76     1333.45     19.62 o 
   2   2   9      125.67      121.97      3.39 o 
   3   2   9        8.63       12.23      1.58 o 
   4   2   9       33.25       35.80      2.66 o 
   5   2   9        9.62        8.88      1.99 o 
   6   2   9        2.43        2.75      2.90 o 
   7   2   9       42.54       35.23      6.06 o 
   8   2   9        3.51        1.65      4.40 o 
   9   2   9        3.27        3.85      4.40 o 
 -10   3   9        0.32        0.55      4.40 o 
  -9   3   9        2.61       -2.20      3.85 o 
  -8   3   9        4.55        7.16      4.40 o 
  -7   3   9        4.13        3.30      4.40 o 
  -6   3   9       23.95       28.29      2.45 o 
  -5   3   9        0.02        0.94      1.36 o 
  -4   3   9       33.48       34.04      1.88 o 
  -3   3   9        7.33        6.79      1.21 o 
  -2   3   9       40.63       64.50      5.88 o 
  -1   3   9       94.79       91.43      2.82 o 
   0   3   9      114.94      123.79      3.89 o 
   1   3   9       92.79       94.65      2.87 o 
   2   3   9       74.10      156.44      7.26 o 
   3   3   9       48.82       56.14      2.69 o 
   4   3   9       26.09       25.87      5.50 o 
   5   3   9       39.59       36.42      3.15 o 
   6   3   9        3.21        5.50      4.40 o 
   7   3   9       35.32       35.78      6.61 o 
   8   3   9        0.19        0.00      4.40 o 
  -9   4   9        0.05       -2.20      3.85 o 
  -8   4   9       28.14       25.87      5.50 o 
  -7   4   9       16.71       22.41      3.96 o 
  -6   4   9       49.41       47.45      2.37 o 
  -5   4   9      127.95      139.16      3.64 o 
  -4   4   9      175.36      182.53      4.98 o 
  -3   4   9      373.21      387.68      7.54 o 
  -2   4   9      396.54      419.31      8.02 o 
  -1   4   9      163.05      170.44      4.56 o 
   0   4   9      478.10      580.85     13.86 o 
   1   4   9        7.87        8.94      2.05 o 
   2   4   9      267.26      506.67     14.78 o 
   3   4   9        0.87        1.57      1.71 o 
   4   4   9       60.57       57.54      4.02 o 
   5   4   9        2.95        0.24      2.64 o 
   6   4   9       20.72       16.51      5.50 o 
   7   4   9        5.01        9.91      4.95 o 
   8   4   9       16.09       26.42      6.61 o 
  -9   5   9       27.28       31.38      6.06 o 
  -8   5   9       12.85       12.17      3.83 o 
  -7   5   9        5.89        5.38      3.85 o 
  -6   5   9       48.24       45.17      3.70 o 
  -5   5   9        4.59        4.80      1.47 o 
  -4   5   9      284.33      313.02      6.75 o 
  -3   5   9       66.67       66.99      2.97 o 
  -2   5   9     1144.19     1178.66     21.47 o 
  -1   5   9       78.25       78.88      4.13 o 
   0   5   9     1376.89     1646.68     34.32 o 
   1   5   9       16.93       18.48      2.86 o 
   2   5   9      497.43      516.09     16.15 o 
   3   5   9        7.73        0.33      2.90 o 
   4   5   9      102.77       96.87      6.58 o 
   5   5   9       14.09       13.21      5.50 o 
   6   5   9       18.58        9.91      5.50 o 
   7   5   9       20.66       16.51      6.06 o 
  -9   6   9        0.45       -1.79      3.83 o 
  -8   6   9       18.27       17.30      4.36 o 
  -7   6   9        0.16       -1.69      3.04 o 
  -6   6   9       26.69       24.68      3.15 o 
  -5   6   9        0.51       -1.22      1.64 o 
  -4   6   9       40.47       37.37      4.21 o 
  -3   6   9        0.69       -0.94      1.71 o 
  -2   6   9       17.93      142.61     24.77 o 
  -1   6   9        0.11       -1.48      1.48 o 
   0   6   9        3.14        1.43      3.30 o 
   1   6   9        0.93       -2.72      2.72 o 
   2   6   9        6.65        7.84      3.29 o 
   3   6   9        0.44       -2.23      3.29 o 
   4   6   9        7.94        6.72      3.68 o 
   5   6   9        0.05       -2.75      4.95 o 
   6   6   9        4.30        6.06      6.06 o 
   7   6   9        1.71        0.55      6.06 o 
  -9   7   9        7.43        6.46      4.23 o 
  -8   7   9        1.43        3.58      3.83 o 
  -7   7   9        5.03        2.58      3.68 o 
  -6   7   9        2.62        4.95      3.50 o 
  -5   7   9        1.23       -1.28      2.54 o 
  -4   7   9        4.25        4.79      2.50 o 
  -3   7   9        0.01       -2.24      2.24 o 
  -2   7   9       12.36        8.76      2.40 o 
  -1   7   9        0.26       -3.17      3.30 o 
   0   7   9       19.95       19.22      4.07 o 
   1   7   9        0.67       -3.04      3.04 o 
   2   7   9        6.63        2.84      3.68 o 
   3   7   9        8.82        9.91      3.89 o 
   4   7   9        0.28        4.09      3.68 o 
   5   7   9        8.55        3.30      6.06 o 
   6   7   9        2.01       -1.65      5.50 o 
  -8   8   9        0.00       -1.46      3.83 o 
  -7   8   9        2.82       -0.22     12.11 o 
  -6   8   9        0.81        1.93      3.58 o 
  -5   8   9        1.09        0.55      2.64 o 
  -4   8   9        0.54       -2.76      2.76 o 
  -3   8   9        0.15       -0.04      2.04 o 
  -2   8   9        0.26       -0.12      2.50 o 
  -1   8   9        0.70       -3.50      3.50 o 
   0   8   9        3.30        4.32      3.68 o 
   1   8   9        0.33       -3.11      3.11 o 
   2   8   9        7.57       17.90      9.36 o 
   3   8   9        0.69       -1.93      3.50 o 
   4   8   9        3.88        3.30      6.06 o 
   5   8   9        1.97        1.87      5.08 o 
  -8   9   9       12.79       21.31      5.50 o 
  -7   9   9        2.91        3.75      4.07 o 
  -6   9   9       44.25       43.09      5.63 o 
  -5   9   9        0.00       -1.45      2.74 o 
  -4   9   9       85.59       75.44      5.16 o 
  -3   9   9       12.16        6.52      2.92 o 
  -2   9   9       86.16       68.48      4.84 o 
  -1   9   9       45.53       30.75      5.95 o 
   0   9   9       31.74       35.57      4.55 o 
   1   9   9       43.88       42.70      5.10 o 
   2   9   9        1.86        3.74      4.77 o 
   3   9   9       25.32       24.52      4.68 o 
   4   9   9        0.17       -0.61      4.88 o 
  -7  10   9        1.41        9.36      6.61 o 
  -6  10   9        3.92        6.61      3.89 o 
  -5  10   9        6.44        4.38      4.07 o 
  -4  10   9       26.82       23.89      3.73 o 
  -3  10   9       19.38       19.86      3.64 o 
  -2  10   9       33.38       26.03      3.80 o 
  -1  10   9       37.18       34.84      5.80 o 
   0  10   9       13.66       14.43      4.11 o 
   1  10   9       34.04       29.52      4.83 o 
   2  10   9        3.27        2.86      3.80 o 
   3  10   9       12.50        7.82      5.50 o 
  -6  11   9        1.75       -0.55      5.50 o 
  -5  11   9        1.43        2.67      4.07 o 
  -4  11   9        0.00       -2.99      2.99 o 
  -3  11   9        0.54       -1.39      3.03 o 
  -2  11   9        0.88       -2.18      5.23 o 
  -1  11   9        4.06       -0.70      4.23 o 
   0  11   9        0.42       -0.74      4.46 o 
   1  11   9        0.05       -1.63      4.46 o 
   2  11   9        0.00        0.06      4.88 o 
  -4  12   9        0.23       -2.20      5.50 o 
  -3  12   9        0.04       -0.71      4.68 o 
  -2  12   9        0.11       -5.50      5.50 o 
  -1  12   9        0.15        1.38      5.06 o 
   2 -13  10        0.40       12.66      8.26 o 
  -1 -12  10        0.88        2.75      7.16 o 
   0 -12  10       72.81       74.31     11.56 o 
   1 -12  10       13.84       20.37      8.26 o 
   2 -12  10       54.68       55.60     10.46 o 
   3 -12  10       56.71       64.96     10.46 o 
   5 -12  10       21.78       22.57      7.71 o 
  -2 -11  10        0.84       26.42      8.26 o 
  -1 -11  10      172.37      188.81     15.41 o 
   0 -11  10        9.75        8.81      7.16 o 
   1 -11  10      118.87      129.91     13.21 o 
   2 -11  10       86.18       73.21     10.46 o 
   3 -11  10       14.81       15.96      7.71 o 
   4 -11  10      183.37      189.91     14.86 o 
   5 -11  10        0.07        6.61      6.06 o 
   6 -11  10      119.50      128.81     13.76 o 
  -4 -10  10        4.26        5.50      7.16 o 
  -3 -10  10       50.53       43.49      8.81 o 
  -2 -10  10       13.52       45.69      9.36 o 
  -1 -10  10       91.73       88.08     11.01 o 
   0 -10  10        6.08        4.40      6.06 o 
   1 -10  10       21.25       22.57      7.16 o 
   2 -10  10        9.52       13.76      6.61 o 
   3 -10  10       22.82       22.02      7.16 o 
   5 -10  10        5.64        5.50      6.06 o 
   6 -10  10        0.03        6.61      6.61 o 
   7 -10  10        0.00        7.71      7.16 o 
  -5  -9  10       10.35       13.21      7.71 o 
  -4  -9  10       22.74       44.59      8.81 o 
  -3  -9  10       62.79       67.71      9.91 o 
  -2  -9  10       26.90       29.18      7.71 o 
  -1  -9  10       37.25       41.84      8.26 o 
   0  -9  10        6.94       -2.75      5.50 o 
   1  -9  10        0.03       -1.10      5.50 o 
   2  -9  10       24.73       37.43      7.16 o 
   3  -9  10        2.58        2.75      5.50 o 
   4  -9  10       81.99       77.07      9.36 o 
   5  -9  10       28.34       38.53      7.71 o 
   6  -9  10       29.79       36.33      8.26 o 
   7  -9  10       13.12       25.32      7.71 o 
   8  -9  10        2.85        4.95      6.61 o 
  -6  -8  10       62.32       46.24      9.36 o 
  -5  -8  10        0.40        5.50      6.61 o 
  -4  -8  10      312.01      314.32     18.72 o 
  -3  -8  10       67.73       79.82     10.46 o 
  -2  -8  10       86.86       90.28     10.46 o 
  -1  -8  10        0.30       -1.65      5.50 o 
   0  -8  10        4.14        4.40      4.95 o 
   1  -8  10      375.82      374.32     19.82 o 
   2  -8  10       39.31       51.19      7.71 o 
   3  -8  10        2.88        6.06      5.50 o 
   4  -8  10      135.51      137.07     11.56 o 
   5  -8  10       59.15       57.22      5.63 o 
   6  -8  10      707.53      754.15     31.93 o 
   7  -8  10       18.45       29.73      7.71 o 
   8  -8  10      163.19      160.74     14.86 o 
  -7  -7  10       15.39        6.61      6.61 o 
  -6  -7  10       45.27       40.74      8.81 o 
  -5  -7  10       61.57       64.96      9.36 o 
  -4  -7  10      294.72      293.40     17.62 o 
  -3  -7  10        0.91        2.20      4.95 o 
  -2  -7  10       95.29      111.75     11.01 o 
  -1  -7  10        5.22       -1.65      4.95 o 
   0  -7  10       17.95       24.77      6.06 o 
   1  -7  10       79.22       74.31      8.26 o 
   2  -7  10        0.06        4.95      4.40 o 
   3  -7  10        0.33       -3.85      3.85 o 
   4  -7  10       28.96       35.23      6.61 o 
   5  -7  10       10.41       12.83      2.96 o 
   6  -7  10       23.09       30.83      7.16 o 
   7  -7  10       21.42       31.38      7.16 o 
   8  -7  10        3.38        9.36      6.61 o 
   9  -7  10        0.33       -1.65      6.06 o 
  -7  -6  10       40.13       34.68      7.71 o 
  -6  -6  10       63.53       56.70      8.81 o 
  -5  -6  10      152.99      164.59     13.21 o 
  -4  -6  10      226.52      266.98     16.51 o 
  -3  -6  10       82.77       79.82      9.36 o 
  -2  -6  10       20.51       21.47      6.06 o 
  -1  -6  10      361.84      339.09     17.62 o 
   0  -6  10      180.81      234.50     13.76 o 
   1  -6  10      985.39      942.41     37.43 o 
   2  -6  10      169.78      181.11     11.56 o 
   3  -6  10      171.03      182.68      8.54 o 
   4  -6  10      203.27      206.22      8.90 o 
   5  -6  10        2.06        8.02      2.59 o 
   6  -6  10      328.33      333.04     18.17 o 
   7  -6  10        6.03        4.95      4.95 o 
   8  -6  10      149.95      180.00     13.76 o 
   9  -6  10        1.54        4.40      6.61 o 
  -8  -5  10        1.82        4.40      6.06 o 
  -7  -5  10       23.42       35.78      7.71 o 
  -6  -5  10       20.00       20.92      6.61 o 
  -5  -5  10        4.23       12.66      5.50 o 
  -4  -5  10      461.02      417.26     20.37 o 
  -3  -5  10      319.01      280.19     15.41 o 
  -2  -5  10      103.15      111.20      9.36 o 
  -1  -5  10      304.78      291.20     15.41 o 
   0  -5  10      108.26      142.02      9.91 o 
   1  -5  10      182.76      180.00     11.01 o 
   2  -5  10      220.57      211.69     19.82 o 
   3  -5  10       70.03       75.55      4.43 o 
   4  -5  10       52.58       42.54      4.90 o 
   5  -5  10      636.72      615.10     14.61 o 
   6  -5  10      156.91      160.74     12.11 o 
   7  -5  10       53.21       55.60      8.26 o 
   8  -5  10       12.91        7.16      6.06 o 
   9  -5  10        3.87       11.56      6.61 o 
  -8  -4  10        1.36        0.00      5.50 o 
  -7  -4  10       54.76       61.10      8.26 o 
  -6  -4  10       29.92       24.77      6.06 o 
  -5  -4  10      132.93      134.87     11.01 o 
  -4  -4  10      189.39      175.05     11.56 o 
  -3  -4  10        0.28        1.10      3.85 o 
  -2  -4  10       45.41       58.90      7.16 o 
  -1  -4  10        2.43        1.65      3.85 o 
   0  -4  10      384.34      419.46     19.27 o 
   1  -4  10      252.59      247.73      9.34 o 
   2  -4  10        8.76        8.26      2.72 o 
   3  -4  10       62.22       53.58      3.47 o 
   4  -4  10        1.79        0.00      1.91 o 
   5  -4  10        0.19       -0.87      1.94 o 
   6  -4  10       31.21       34.68      6.61 o 
   7  -4  10        2.79        4.95      5.50 o 
   8  -4  10       20.92       14.46      4.23 o 
   9  -4  10        2.50       -3.25      3.25 o 
  -9  -3  10        1.02        3.30      4.95 o 
  -8  -3  10        3.06        8.26      4.95 o 
  -7  -3  10       19.54       17.62      5.50 o 
  -6  -3  10        3.65        7.71      4.95 o 
  -5  -3  10       94.14       97.19      6.19 o 
  -4  -3  10        0.57       -0.87      4.13 o 
  -3  -3  10       25.61       30.28      5.50 o 
  -2  -3  10       16.63       12.66      4.40 o 
  -1  -3  10        0.23        4.40      3.30 o 
   0  -3  10      155.87      194.92     16.51 o 
   1  -3  10       56.15       59.29      8.81 o 
   2  -3  10       21.83       28.82      2.59 o 
   3  -3  10        3.77        1.58      1.78 o 
   4  -3  10        7.48        6.85      2.00 o 
   5  -3  10       17.04       11.98      2.63 o 
   6  -3  10       44.57       53.05      4.07 o 
   7  -3  10       12.59       11.73      2.92 o 
   8  -3  10       28.48       31.80      3.73 o 
   9  -3  10        5.85        1.39      6.33 o 
  -9  -2  10        1.29       -3.30      4.40 o 
  -8  -2  10        0.03       -4.40      4.40 o 
  -7  -2  10        0.90       -2.20      3.85 o 
  -6  -2  10        1.37       -2.60      2.64 o 
  -5  -2  10       25.84       24.98      2.13 o 
  -4  -2  10        0.92        4.02      2.51 o 
  -3  -2  10       16.40       12.66      3.11 o 
  -2  -2  10       26.28       22.36      3.11 o 
  -1  -2  10        0.22       -0.28      2.34 o 
   0  -2  10       42.85       43.27      4.68 o 
   1  -2  10        8.22        9.27      2.51 o 
   2  -2  10       64.03       81.96      4.95 o 
   3  -2  10        0.49       -1.25      1.72 o 
   4  -2  10      105.94      108.71      4.55 o 
   5  -2  10        2.82       -0.52      1.49 o 
   6  -2  10       28.19       33.04      2.58 o 
   7  -2  10        8.15       12.18      2.92 o 
   8  -2  10        0.05       -0.93      2.50 o 
   9  -2  10       19.52       15.41      4.95 o 
  -9  -1  10       30.57       32.48      6.61 o 
  -8  -1  10        0.34        0.00      4.40 o 
  -7  -1  10       42.62       36.33      6.06 o 
  -6  -1  10        0.06        0.59      2.51 o 
  -5  -1  10        1.83       -1.65      2.75 o 
  -4  -1  10       57.83       70.65      3.32 o 
  -3  -1  10        0.04       -1.40      1.40 o 
  -2  -1  10      107.32      114.39      6.02 o 
  -1  -1  10       36.61       38.79      3.18 o 
   0  -1  10       29.33       28.11      2.74 o 
   1  -1  10       47.87       40.59      2.24 o 
   2  -1  10      119.95      122.89      9.04 o 
   3  -1  10        1.31        1.36      1.31 o 
   4  -1  10       99.56       97.12      3.71 o 
   5  -1  10        0.00       -1.45      1.45 o 
   6  -1  10        1.80       -2.49      3.57 o 
   7  -1  10       44.16       44.84      4.76 o 
   8  -1  10        1.74       -1.86      3.04 o 
   9  -1  10       19.68       14.86      4.40 o 
  -9   0  10        2.90        5.50      4.95 o 
  -8   0  10        5.96        5.50      4.40 o 
  -7   0  10        4.53        0.55      3.85 o 
  -6   0  10        1.61        1.14      2.51 o 
  -5   0  10       77.98       73.35      5.02 o 
  -4   0  10       18.42       16.13      3.11 o 
  -3   0  10       32.07       34.24      2.15 o 
  -2   0  10       93.88       95.64      7.11 o 
  -1   0  10       31.36       40.70      1.97 o 
   0   0  10      709.43      923.89     17.33 o 
   1   0  10        2.50        1.82      1.43 o 
   2   0  10       44.02       42.05      2.68 o 
   3   0  10       21.86       19.88      2.16 o 
   4   0  10       50.93       45.23      2.88 o 
   5   0  10       35.88       35.33      2.73 o 
   6   0  10        1.63        4.59      2.90 o 
   7   0  10        0.65        1.21      2.75 o 
   8   0  10        1.91        1.48      3.04 o 
   9   0  10       14.12       17.62      5.50 o 
  -9   1  10        7.82        2.75      4.40 o 
  -8   1  10        0.82       -3.30      3.85 o 
  -7   1  10        5.51        3.30      3.85 o 
  -6   1  10        7.62       11.30      3.85 o 
  -5   1  10       18.15       24.84      2.82 o 
  -4   1  10       12.16       16.73      2.42 o 
  -3   1  10       33.59       29.73      2.59 o 
  -2   1  10       41.73       41.70      3.02 o 
  -1   1  10       43.96       40.59      2.60 o 
   0   1  10      410.60      497.71     10.44 o 
   1   1  10       23.00       20.71      2.20 o 
   2   1  10        3.62        5.78      2.34 o 
   3   1  10       81.47       84.12      2.97 o 
   4   1  10       49.74       52.27      2.57 o 
   5   1  10       99.27       96.89      4.61 o 
   6   1  10        3.84        3.17      3.30 o 
   7   1  10        2.73        1.41      3.44 o 
   8   1  10       12.83        8.03      3.56 o 
   9   1  10        6.10        9.91      4.95 o 
  -9   2  10       22.43       25.87      5.50 o 
  -8   2  10        2.64        1.10      3.85 o 
  -7   2  10        9.47        8.26      3.85 o 
  -6   2  10       21.16       18.08      2.66 o 
  -5   2  10       91.44      100.08      5.03 o 
  -4   2  10      127.94      117.61      4.19 o 
  -3   2  10        2.79        3.62      1.62 o 
  -2   2  10      137.32      130.70      3.94 o 
  -1   2  10      464.73      466.65      9.96 o 
   0   2  10      451.33      616.68     12.52 o 
   1   2  10      202.42      192.09      5.73 o 
   2   2  10        1.72        2.50      1.19 o 
   3   2  10      142.85      127.39      3.74 o 
   4   2  10       55.54       64.14      7.08 o 
   5   2  10        0.07       -1.52      1.71 o 
   6   2  10       15.81       13.43      3.83 o 
   7   2  10        0.96       -0.55      3.85 o 
   8   2  10       13.42       11.56      5.50 o 
  -9   3  10        0.96       -3.85      3.85 o 
  -8   3  10        2.30        2.75      3.85 o 
  -7   3  10        0.06        2.75      3.85 o 
  -6   3  10        0.07       -0.75      1.85 o 
  -5   3  10       29.89       32.01      3.20 o 
  -4   3  10        3.26       -1.09      1.62 o 
  -3   3  10        4.88        3.25      1.43 o 
  -2   3  10       16.75       14.95      1.95 o 
  -1   3  10       57.69       50.66      3.47 o 
   0   3  10       31.89       41.59      3.69 o 
   1   3  10        0.02       -0.75      1.71 o 
   2   3  10       23.09       49.05      3.25 o 
   3   3  10       24.48       24.98      2.28 o 
   4   3  10       40.35       37.96      2.73 o 
   5   3  10        7.71        4.07      2.90 o 
   6   3  10        1.95       -2.75      4.40 o 
   7   3  10        5.08        7.71      4.95 o 
   8   3  10        8.90       14.86      5.50 o 
  -9   4  10        1.13       -1.65      4.40 o 
  -8   4  10        5.67        6.06      4.40 o 
  -7   4  10        2.47       -2.75      3.85 o 
  -6   4  10       38.05       39.99      3.47 o 
  -5   4  10       31.30       36.09      2.12 o 
  -4   4  10      128.33      135.41      4.07 o 
  -3   4  10      120.49      113.82      3.65 o 
  -2   4  10      149.94      133.23      4.85 o 
  -1   4  10      431.99      384.56      8.28 o 
   0   4  10      131.73      153.64      4.94 o 
   1   4  10      358.29      333.22      9.52 o 
   2   4  10        2.47        9.21      2.00 o 
   3   4  10      142.10      139.26      5.42 o 
   4   4  10        0.28       -2.10      2.10 o 
   5   4  10       40.29       25.87      6.06 o 
   6   4  10       20.70       24.22      6.61 o 
   7   4  10        0.15       -4.40      4.95 o 
   8   4  10       11.49       11.01      6.06 o 
  -9   5  10       11.87        2.20      4.95 o 
  -8   5  10       11.40        9.91      4.95 o 
  -7   5  10       51.80       50.59      5.24 o 
  -6   5  10        0.72       -2.32      2.32 o 
  -5   5  10        8.64       10.58      1.87 o 
  -4   5  10       50.36       52.40      3.12 o 
  -3   5  10       71.06       76.77      3.69 o 
  -2   5  10       32.48       36.31      2.68 o 
  -1   5  10      156.06      153.83      4.61 o 
   0   5  10       56.57       62.92      4.34 o 
   1   5  10       21.53       19.55      3.89 o 
   2   5  10       54.22       41.84      4.85 o 
   3   5  10        0.00       -2.18      2.18 o 
   4   5  10        4.31       -2.20      3.11 o 
   5   5  10       12.92        7.16      5.50 o 
   6   5  10       12.11       11.56      6.06 o 
   7   5  10        0.99       -4.95      4.95 o 
  -9   6  10        0.84       -3.30      4.40 o 
  -8   6  10        5.95       10.06      4.23 o 
  -7   6  10        4.50        2.51      7.16 o 
  -6   6  10        5.98        7.76      4.13 o 
  -5   6  10       17.53       15.74      2.51 o 
  -4   6  10        0.84       -1.99      1.99 o 
  -3   6  10       46.09       50.29      3.26 o 
  -2   6  10        0.00        4.43      1.98 o 
  -1   6  10       80.01       68.91      4.69 o 
   0   6  10        1.28       -2.68      2.90 o 
   1   6  10       71.76       59.22      9.36 o 
   2   6  10        3.80        1.94      4.40 o 
   3   6  10       44.67       40.79      6.61 o 
   4   6  10        6.74        2.29      3.68 o 
   5   6  10       28.81       20.92      7.16 o 
   6   6  10        5.79        8.81      6.61 o 
  -8   7  10        0.14       -0.58      3.83 o 
  -7   7  10       57.62       52.12      5.84 o 
  -6   7  10        0.43       -2.48      3.50 o 
  -5   7  10      137.37      136.80      5.25 o 
  -4   7  10        0.29       -0.33      2.22 o 
  -3   7  10      212.54      198.61      6.14 o 
  -2   7  10        0.70        2.36      2.40 o 
  -1   7  10      138.83      122.46      5.41 o 
   0   7  10       31.38       35.03      5.02 o 
   1   7  10       97.57       83.38      6.80 o 
   2   7  10       30.84       29.38      4.85 o 
   3   7  10       37.92       38.96      5.24 o 
   4   7  10       28.03       34.68      7.71 o 
   5   7  10        5.02       -1.65      5.50 o 
  -8   8  10       19.26       10.57      4.85 o 
  -7   8  10       15.69       19.33      6.61 o 
  -6   8  10       32.88       36.96      5.06 o 
  -5   8  10       39.69       44.20      4.43 o 
  -4   8  10       61.70       57.14      4.61 o 
  -3   8  10       97.60       92.13      5.76 o 
  -2   8  10       36.40       38.02      3.88 o 
  -1   8  10      153.08      143.37      8.75 o 
   0   8  10       27.43       28.90      5.06 o 
   1   8  10      221.17      192.38     10.12 o 
   2   8  10       19.37       27.87      5.06 o 
   3   8  10      118.01      106.95      7.98 o 
   4   8  10       16.88       19.27      7.71 o 
  -7   9  10       51.15       56.14      9.91 o 
  -6   9  10        1.09       -0.46      3.68 o 
  -5   9  10      101.86       95.85      5.89 o 
  -4   9  10       12.34       12.94      3.40 o 
  -3   9  10      128.17      100.25      5.83 o 
  -2   9  10       40.02       42.59      4.33 o 
  -1   9  10       65.33       60.34      5.29 o 
   0   9  10       69.88       68.51      9.36 o 
   1   9  10       14.88       14.31      4.67 o 
   2   9  10       49.87       43.58      6.02 o 
   3   9  10        1.35        2.11      4.46 o 
   4   9  10       19.41       13.76      9.91 o 
  -6  10  10        1.41        2.70      6.61 o 
  -5  10  10       10.76        8.26      5.50 o 
  -4  10  10        4.85        4.41      3.32 o 
  -3  10  10       14.22       10.79      3.32 o 
  -2  10  10       15.46       17.92      3.47 o 
  -1  10  10        6.25        3.85      4.28 o 
   0  10  10       25.35       25.45      4.43 o 
   1  10  10        1.94       -3.34      3.54 o 
   2  10  10       15.58       12.33      4.47 o 
   3  10  10        0.23       -8.26      8.26 o 
  -5  11  10        4.75        5.50      5.50 o 
  -4  11  10        1.24        4.51      3.40 o 
  -3  11  10        5.43       -2.47      4.46 o 
  -2  11  10        7.31        9.36      4.67 o 
  -1  11  10        1.16       -0.69      4.46 o 
   0  11  10        3.02       -0.65      4.46 o 
   1  11  10        0.01       -4.28      4.28 o 
  -1 -12  11       24.90        6.06      7.71 o 
   0 -12  11        0.19        3.30      7.71 o 
   1 -12  11        5.15        8.81      7.71 o 
   2 -12  11        4.77        2.75      6.61 o 
   3 -12  11        2.16       -4.95      6.61 o 
  -2 -11  11        1.54       -1.65      6.61 o 
  -1 -11  11       53.26       62.75     11.01 o 
   0 -11  11       74.54      101.29     12.66 o 
   1 -11  11        1.11        4.95      6.61 o 
   2 -11  11        4.56        7.16      7.16 o 
   3 -11  11       96.30      119.45     12.66 o 
   5 -11  11       14.25        2.75      6.06 o 
   6 -11  11        7.15       12.66      7.16 o 
  -3 -10  11       16.05       17.62      7.71 o 
  -2 -10  11       15.57       20.37      7.71 o 
  -1 -10  11       11.73        4.95      7.16 o 
   0 -10  11        0.45       10.46      6.61 o 
   1 -10  11        0.26        6.06      6.06 o 
   2 -10  11       10.89       13.76      6.61 o 
   3 -10  11        1.09        0.00      6.06 o 
   4 -10  11        0.67        5.50      6.06 o 
   5 -10  11        5.06        6.06      6.06 o 
   6 -10  11       12.01       22.02      7.16 o 
   7 -10  11        7.64       23.67      7.71 o 
  -4  -9  11       10.63        9.36      7.16 o 
  -3  -9  11       30.80       14.86      7.16 o 
  -2  -9  11       41.54       37.43      8.26 o 
  -1  -9  11        0.89        1.65      5.50 o 
   0  -9  11       24.18       14.86      6.61 o 
   1  -9  11        0.31        2.75      5.50 o 
   3  -9  11        1.72        4.95      6.06 o 
   4  -9  11        3.01       11.56      6.06 o 
   5  -9  11        5.17        0.00      5.50 o 
   6  -9  11        2.65       14.31      6.61 o 
   7  -9  11       27.41       26.97      8.26 o 
   8  -9  11        0.72        8.26      7.16 o 
  -5  -8  11       43.71       49.54      9.36 o 
  -4  -8  11      478.16      452.49     23.67 o 
  -3  -8  11        2.24       11.01      6.06 o 
  -2  -8  11     1464.98     1468.66     57.25 o 
  -1  -8  11        0.33        5.50      6.06 o 
   0  -8  11     1594.34     1974.55     73.21 o 
   1  -8  11        2.41        6.06      5.50 o 
   2  -8  11     1772.95     1816.56     67.16 o 
   3  -8  11        4.50       17.62      6.06 o 
   4  -8  11     2204.68     2411.80     78.72 o 
   5  -8  11        9.54       20.12      4.46 o 
   6  -8  11      898.37      960.03     39.08 o 
   7  -8  11       48.63       56.15      9.36 o 
   8  -8  11      120.35      117.80     12.66 o 
  -6  -7  11      112.42      126.06     13.21 o 
  -5  -7  11        4.16       12.66      7.16 o 
  -4  -7  11      242.95      265.88     17.62 o 
  -3  -7  11      243.23      272.48     17.62 o 
  -2  -7  11      368.49      788.83     34.13 o 
  -1  -7  11      128.16      109.54     11.01 o 
   0  -7  11      117.66      121.65     10.46 o 
   1  -7  11        1.85        7.71      5.50 o 
   3  -7  11       13.90       14.31      6.06 o 
   4  -7  11       38.75       48.57      7.71 o 
   5  -7  11       31.16       37.39      4.85 o 
   6  -7  11        1.09        3.85      6.06 o 
   7  -7  11        0.08        0.00      5.50 o 
   8  -7  11        1.16       12.66      6.61 o 
  -7  -6  11       74.24       88.08     11.01 o 
  -6  -6  11      168.82      194.32     14.31 o 
  -5  -6  11        3.72        7.71      6.06 o 
  -4  -6  11     1196.39     1156.55     46.24 o 
  -3  -6  11      114.24      146.98     12.66 o 
  -2  -6  11     2535.23     2204.10     79.82 o 
  -1  -6  11      214.81      177.25     12.66 o 
   0  -6  11     1971.83     2347.77     84.22 o 
   1  -6  11      333.79      294.50     16.51 o 
   2  -6  11     1708.06     1778.03     64.96 o 
   3  -6  11      548.19      522.40     23.67 o 
   4  -6  11     1503.27     1414.65     36.38 o 
   5  -6  11      575.18      627.44     15.44 o 
   6  -6  11      393.92      376.52     19.27 o 
   7  -6  11      414.21      427.72     21.47 o 
   8  -6  11       14.80       13.21      6.61 o 
   9  -6  11      147.66      143.12     13.76 o 
  -7  -5  11        8.01       16.51      6.61 o 
  -6  -5  11       84.24      110.65     11.56 o 
  -5  -5  11      140.09      135.42     12.11 o 
  -4  -5  11        7.08       -1.65      5.50 o 
  -3  -5  11      724.38      743.14     31.38 o 
  -2  -5  11      564.14      878.01     35.78 o 
  -1  -5  11        2.74        1.10      4.40 o 
   0  -5  11        0.02        3.30      4.40 o 
   1  -5  11        0.46       -3.85      3.85 o 
   2  -5  11        7.31        6.61      3.85 o 
   3  -5  11      705.53      646.67     15.33 o 
   4  -5  11     1919.18     1865.54     38.10 o 
   5  -5  11       29.75       34.63      3.56 o 
   6  -5  11      527.24      507.54     22.57 o 
   7  -5  11        6.82        8.26      5.50 o 
   8  -5  11       35.05       52.29      8.81 o 
   9  -5  11       15.35       26.97      7.71 o 
  -8  -4  11       40.99       42.94      8.26 o 
  -7  -4  11       11.93       11.01      6.06 o 
  -6  -4  11       51.60       58.35      8.26 o 
  -5  -4  11      432.64      417.81     14.39 o 
  -4  -4  11       54.12       59.45      8.26 o 
  -3  -4  11     1337.58     1273.80     48.44 o 
  -2  -4  11       57.23       52.85      7.16 o 
  -1  -4  11       59.49       46.24      6.61 o 
   0  -4  11        6.73        5.50      3.85 o 
   1  -4  11        2.36        1.65      3.85 o 
   2  -4  11       62.33       59.73      5.06 o 
   3  -4  11       48.62       56.27      3.71 o 
   4  -4  11      270.91      285.72     10.51 o 
   5  -4  11       30.17       34.49      3.56 o 
   6  -4  11       26.05       37.43      6.61 o 
   7  -4  11       37.47       37.43      7.16 o 
   8  -4  11        1.93        1.95      2.92 o 
   9  -4  11       13.82       19.60      4.48 o 
  -8  -3  11        3.20        0.55      5.50 o 
  -7  -3  11       31.49       30.28      6.61 o 
  -6  -3  11        1.87        8.26      5.50 o 
  -5  -3  11       85.74      111.92      7.19 o 
  -4  -3  11        0.07        3.58      4.13 o 
  -3  -3  11      371.72      384.23     18.72 o 
  -2  -3  11        6.38        9.91      4.40 o 
  -1  -3  11       63.22       65.51      7.71 o 
   0  -3  11       96.51      113.95      8.81 o 
   1  -3  11      309.30      305.70     10.70 o 
   2  -3  11        6.62       10.26      2.55 o 
   3  -3  11       23.37       22.78      2.74 o 
   4  -3  11      197.87      198.83      6.66 o 
   5  -3  11       69.44       84.36      4.61 o 
   6  -3  11       39.19       35.23      6.61 o 
   7  -3  11        0.00        0.91      2.51 o 
   8  -3  11       19.93       20.81      3.40 o 
   9  -3  11        0.85        4.73      4.40 o 
  -9  -2  11        2.26        4.95      4.95 o 
  -8  -2  11        4.53        5.50      4.95 o 
  -7  -2  11        0.47        2.20      4.40 o 
  -6  -2  11        5.89        1.10      4.95 o 
  -5  -2  11      229.14      207.00      9.73 o 
  -4  -2  11       47.92       48.25      4.85 o 
  -3  -2  11     1013.83      947.80     25.88 o 
  -2  -2  11       37.05       33.31      3.89 o 
  -1  -2  11       19.46       18.77      3.30 o 
   0  -2  11        0.00       -2.75      2.75 o 
   1  -2  11        0.29       -2.11      2.11 o 
   2  -2  11       14.64       13.79      3.30 o 
   3  -2  11      683.43      693.56     15.53 o 
   4  -2  11      558.01      532.73     11.12 o 
   5  -2  11      259.38      247.07      6.00 o 
   6  -2  11       86.24       75.89      4.77 o 
   7  -2  11       12.55       11.74      2.99 o 
   8  -2  11       19.00       17.23      4.95 o 
   9  -2  11        2.96       -3.85      4.40 o 
  -9  -1  11        2.90        7.71      4.95 o 
  -8  -1  11       23.14       23.67      6.06 o 
  -7  -1  11       11.73       10.46      4.95 o 
  -6  -1  11       19.48       12.66      5.50 o 
  -5  -1  11      360.21      335.45     11.87 o 
  -4  -1  11      187.62      172.81      5.74 o 
  -3  -1  11       71.80       81.23      3.41 o 
  -2  -1  11      117.45      107.02      5.50 o 
  -1  -1  11      606.32      540.22     12.88 o 
   0  -1  11        0.59       -0.37      1.91 o 
   1  -1  11      476.05      407.47      7.67 o 
   2  -1  11       55.14       66.46      5.02 o 
   3  -1  11        0.40        0.04      1.49 o 
   4  -1  11        5.67        2.37      1.74 o 
   5  -1  11       49.79       41.11      2.77 o 
   6  -1  11        0.01        1.00      3.04 o 
   7  -1  11        2.24        1.17      3.29 o 
   8  -1  11        0.82        0.49      3.44 o 
   9  -1  11        0.72        4.95      4.40 o 
  -9   0  11        0.56        0.00      4.40 o 
  -8   0  11        0.22       -2.20      4.40 o 
  -7   0  11        5.44        0.55      4.40 o 
  -6   0  11        1.86        5.58      5.23 o 
  -5   0  11        1.34       -2.79      2.90 o 
  -4   0  11       93.94      104.01      6.41 o 
  -3   0  11       35.03       29.40      2.28 o 
  -2   0  11      141.67      152.19      4.39 o 
  -1   0  11      302.95      267.58      6.20 o 
   0   0  11       19.89       21.64      2.10 o 
   1   0  11      170.60      149.32      4.88 o 
   2   0  11      244.62      237.24      6.32 o 
   3   0  11        1.22       -0.02      1.71 o 
   4   0  11       35.53       30.49      2.73 o 
   5   0  11       38.51       35.52      2.93 o 
   6   0  11        0.91        0.66      2.90 o 
   7   0  11        4.77        5.62      3.56 o 
   8   0  11        0.34        7.71      4.40 o 
   9   0  11        0.43       -1.65      4.40 o 
  -9   1  11        1.56       -1.10      4.40 o 
  -8   1  11        0.09       -3.30      3.30 o 
  -7   1  11        1.88        5.50      4.40 o 
  -6   1  11       20.37       16.89      3.44 o 
  -5   1  11        1.66        0.99      3.22 o 
  -4   1  11       99.69       90.59      6.33 o 
  -3   1  11      128.43      124.37      5.02 o 
  -2   1  11       75.24       82.83     10.31 o 
  -1   1  11      235.42      221.73      6.95 o 
   0   1  11       94.89      120.60      5.07 o 
   1   1  11        6.56        2.71      1.71 o 
   2   1  11      502.48      472.83     23.36 o 
   3   1  11        0.83       -1.77      1.77 o 
   4   1  11       45.75       43.03      2.52 o 
   5   1  11       16.85        7.85      2.31 o 
   6   1  11       14.05       11.34      3.83 o 
   7   1  11       26.90       28.79      4.62 o 
   8   1  11        0.03        5.50      4.95 o 
  -9   2  11        3.54        7.16      4.95 o 
  -8   2  11       14.99       15.96      5.50 o 
  -7   2  11       40.55       40.74      6.61 o 
  -6   2  11       13.28        9.27      2.74 o 
  -5   2  11        0.49        0.93      2.10 o 
  -4   2  11       13.43       11.59      2.03 o 
  -3   2  11      493.07      452.86     10.89 o 
  -2   2  11      152.81      194.45     15.41 o 
  -1   2  11       70.36       60.35      3.79 o 
   0   2  11       86.30       93.45      4.45 o 
   1   2  11       77.72       83.26      7.43 o 
   2   2  11      366.70      356.33      8.67 o 
   3   2  11        6.07        8.09      1.68 o 
   4   2  11        0.06       -1.77      1.86 o 
   5   2  11        0.13       -3.15      3.15 o 
   6   2  11        1.73       -1.59      3.29 o 
   7   2  11        8.41       12.88      3.83 o 
   8   2  11       11.36       14.31      5.50 o 
  -9   3  11        8.64       11.01      5.50 o 
  -8   3  11       10.15        8.26      4.95 o 
  -7   3  11       42.43       34.68      6.61 o 
  -6   3  11        1.79       -2.72      2.72 o 
  -5   3  11        3.71        3.16      2.05 o 
  -4   3  11        0.95       -1.73      1.73 o 
  -3   3  11       62.14       60.18      5.23 o 
  -2   3  11       70.61       73.21      5.45 o 
  -1   3  11        0.20       -0.78      2.10 o 
   0   3  11        0.01       -1.29      2.00 o 
   1   3  11      114.08      111.91      5.29 o 
   2   3  11       47.56       52.82      5.31 o 
   3   3  11        4.28        0.92      3.59 o 
   4   3  11       11.00        6.06      2.86 o 
   5   3  11        0.43       -3.30      4.13 o 
   6   3  11       38.00       33.03      7.16 o 
   7   3  11        9.56        9.36      5.50 o 
   8   3  11        0.29        0.00      5.50 o 
  -9   4  11        9.52       12.11      5.50 o 
  -8   4  11        0.16       -4.40      4.40 o 
  -7   4  11        6.07       11.01      4.95 o 
  -6   4  11       23.79       18.84      3.89 o 
  -5   4  11        5.39        5.57      2.50 o 
  -4   4  11        9.38        9.16      2.15 o 
  -3   4  11       11.89        7.10      1.95 o 
  -2   4  11        2.26        8.92      2.65 o 
  -1   4  11        0.38        0.67      2.10 o 
   0   4  11        0.17        0.14      2.10 o 
   1   4  11       70.17       68.33      5.63 o 
   2   4  11        0.38        3.21      1.75 o 
   3   4  11        0.00       -2.90      2.90 o 
   4   4  11       80.40       77.73     13.21 o 
   5   4  11        0.23       -2.75      4.95 o 
   6   4  11       71.99       73.76      9.36 o 
   7   4  11        2.08       -2.75      4.95 o 
  -9   5  11        4.19        7.71      5.50 o 
  -8   5  11       43.71       47.34      7.71 o 
  -7   5  11       11.30        8.81      5.50 o 
  -6   5  11        6.27        4.13      3.50 o 
  -5   5  11        2.46        0.90      2.18 o 
  -4   5  11       23.37       21.05      3.50 o 
  -3   5  11      269.47      287.66      7.19 o 
  -2   5  11       13.51        4.55      2.42 o 
  -1   5  11        0.00        0.00      1.60 o 
   0   5  11        0.00        0.84      1.75 o 
   1   5  11      183.15      198.76     12.94 o 
   2   5  11       76.27       71.03      6.23 o 
   3   5  11        2.22       -3.30      3.30 o 
   4   5  11        1.01       -3.29      3.29 o 
   5   5  11        0.32       -1.65      5.50 o 
   6   5  11        7.85        6.61      6.06 o 
   7   5  11       17.19       22.57      7.16 o 
  -8   6  11        2.67        0.88      3.83 o 
  -7   6  11        0.01       -3.30      3.44 o 
  -6   6  11        3.10        5.01      4.13 o 
  -5   6  11        0.00       -2.50      2.50 o 
  -4   6  11        1.20        1.80      3.65 o 
  -3   6  11        4.56       -1.63      2.54 o 
  -2   6  11        4.50       14.63      4.37 o 
  -1   6  11        0.04       -2.58      2.58 o 
   0   6  11        0.22       -3.04      3.04 o 
   1   6  11        5.08        4.00      3.68 o 
   2   6  11        2.49       11.37      4.68 o 
   3   6  11        0.20       -3.29      3.29 o 
   4   6  11        0.28       -2.11      3.68 o 
   5   6  11        1.28       -1.10      5.50 o 
   6   6  11        0.70       -1.10      5.50 o 
  -8   7  11       11.67        7.43      4.28 o 
  -7   7  11        3.90        2.20      3.89 o 
  -6   7  11       58.45       50.05      5.63 o 
  -5   7  11        0.45       -2.64      2.64 o 
  -4   7  11       78.14       65.40      5.88 o 
  -3   7  11        4.32       -0.15      4.76 o 
  -2   7  11      108.68       78.23      4.74 o 
  -1   7  11        0.73       -1.45      2.16 o 
   0   7  11      140.77      144.37      9.08 o 
   1   7  11        2.83        0.00      3.89 o 
   2   7  11       94.63       72.51      6.62 o 
   3   7  11       28.37       18.35      4.85 o 
   4   7  11       51.68       49.54      9.36 o 
   5   7  11       10.87        8.26      6.61 o 
  -7   8  11       13.44       16.98      5.50 o 
  -6   8  11        0.00       -0.55      3.89 o 
  -5   8  11       15.14       17.82      4.20 o 
  -4   8  11        4.09        1.91      2.92 o 
  -3   8  11       23.06       15.96      3.40 o 
  -2   8  11        0.31       11.25      2.86 o 
  -1   8  11        0.05        0.42      3.08 o 
   0   8  11        1.27       -1.93      3.50 o 
   1   8  11       11.01       13.58      4.62 o 
   2   8  11        0.14        8.81      4.28 o 
   3   8  11        9.83        1.00      4.23 o 
   4   8  11        0.07       -3.30      6.06 o 
  -7   9  11        1.22        0.55      6.06 o 
  -6   9  11       22.60       16.51      4.62 o 
  -5   9  11        7.48        0.28      3.50 o 
  -4   9  11       43.82       40.78      4.36 o 
  -3   9  11       25.67       17.83      3.64 o 
  -2   9  11       53.38       47.90      4.27 o 
  -1   9  11       36.86       20.31      5.24 o 
   0   9  11       42.98       34.68      5.84 o 
   1   9  11       31.95       14.86      5.06 o 
   2   9  11       17.77       18.17      5.06 o 
   3   9  11       12.39        7.16      7.16 o 
  -5  10  11        1.38        7.71      6.61 o 
  -4  10  11        1.71        2.27      4.68 o 
  -3  10  11        0.30       -4.28      4.28 o 
  -2  10  11        0.00        0.79      4.46 o 
  -1  10  11        0.69        6.38      4.62 o 
   0  10  11        3.15        3.95      4.46 o 
   1  10  11        0.10       -0.68      3.71 o 
   2  10  11        0.79       -0.92      5.16 o 
  -3  11  11       30.37       11.52      5.02 o 
  -2  11  11        5.86        4.83      5.24 o 
  -1  11  11       35.57       26.96      7.43 o 
   0  11  11        5.34        4.87      8.26 o 
   0 -12  12       17.54       24.77      9.36 o 
   1 -12  12       14.40       15.41      8.26 o 
   2 -12  12       49.07       42.39      9.91 o 
   3 -12  12        5.68       11.01      7.71 o 
  -1 -11  12       22.20       19.82      8.26 o 
   0 -11  12       73.83       89.18     12.11 o 
   1 -11  12       24.51       23.67      8.81 o 
   2 -11  12       28.13       21.47      8.26 o 
   3 -11  12       60.58       69.91     10.46 o 
   5 -11  12       21.25       20.92      7.71 o 
  -3 -10  12       20.88       19.82      8.26 o 
  -2 -10  12        9.11       22.02      7.71 o 
  -1 -10  12        0.14       -5.50      5.50 o 
   0 -10  12        0.27        2.75      6.06 o 
   1 -10  12       16.25       16.51      7.71 o 
   2 -10  12        3.35        7.71      6.61 o 
   3 -10  12        0.13       -0.55      5.50 o 
   4 -10  12        0.57        1.65      6.06 o 
   5 -10  12        8.43       -3.85      5.50 o 
   6 -10  12       12.78       14.31      7.16 o 
  -4  -9  12       16.29       15.41      7.71 o 
  -3  -9  12        3.12        6.61      6.61 o 
  -2  -9  12       59.70       48.99      9.36 o 
  -1  -9  12       22.76       19.27      7.71 o 
   0  -9  12       44.60       57.80      9.36 o 
   1  -9  12      130.34      143.12     12.11 o 
   3  -9  12       80.79       72.66      9.91 o 
   4  -9  12       17.26       17.06      6.61 o 
   5  -9  12        2.39        8.26      6.06 o 
   6  -9  12       37.98       41.29      8.81 o 
   7  -9  12        0.47        2.20      6.06 o 
  -5  -8  12        0.05       -3.30      6.06 o 
  -4  -8  12       49.88       51.19      9.36 o 
  -3  -8  12      119.22      129.36     13.21 o 
  -2  -8  12      680.62      620.38     29.18 o 
  -1  -8  12      572.94      522.95     25.87 o 
   0  -8  12      354.43      448.09     23.12 o 
   1  -8  12      924.26      933.60     39.08 o 
   2  -8  12      266.71      311.57     18.17 o 
   3  -8  12      686.18      720.02     31.38 o 
   4  -8  12      831.65      826.21     23.92 o 
   5  -8  12      128.04      146.43     12.66 o 
   6  -8  12      195.41      168.44     13.76 o 
   7  -8  12        0.42        3.30      6.06 o 
   8  -8  12       49.45       41.84      8.81 o 
  -6  -7  12        0.16       -3.30      6.06 o 
  -5  -7  12        7.28        8.81      6.61 o 
  -4  -7  12       58.03       54.50      9.36 o 
  -3  -7  12       35.01       26.42      7.71 o 
  -2  -7  12       92.96      159.64     13.21 o 
  -1  -7  12       19.13       20.92      7.16 o 
   0  -7  12        1.20       -1.10      5.50 o 
   1  -7  12        2.30        8.26      5.50 o 
   2  -7  12        0.09        3.30      6.06 o 
   3  -7  12       17.99       13.21      6.06 o 
   4  -7  12        7.75        4.40      6.06 o 
   5  -7  12        8.83        6.33      3.89 o 
   6  -7  12        3.93        9.36      6.06 o 
   7  -7  12        0.01       -1.10      5.50 o 
   8  -7  12       15.31       16.51      7.16 o 
  -6  -6  12       46.81       56.15      9.36 o 
  -5  -6  12      168.90      166.79     13.21 o 
  -4  -6  12      163.61      171.75     13.76 o 
  -3  -6  12      577.05      608.82     28.62 o 
  -2  -6  12       84.20       68.26      9.91 o 
  -1  -6  12     1544.03     1446.09     55.05 o 
   0  -6  12      113.98      138.72     11.01 o 
   1  -6  12     1646.51     1498.39     56.70 o 
   2  -6  12      806.17      996.36     39.63 o 
   3  -6  12      657.06      650.66     28.07 o 
   4  -6  12      846.39      851.07     26.42 o 
   5  -6  12      157.18      155.32      8.54 o 
   6  -6  12      301.99      299.46     16.51 o 
   7  -6  12       35.83       32.48      7.16 o 
   8  -6  12       83.47       88.63     10.46 o 
  -7  -5  12       20.35       16.51      7.16 o 
  -6  -5  12       51.99       25.32      7.71 o 
  -5  -5  12       77.19       79.82      9.91 o 
  -4  -5  12     1170.68     1182.42     46.79 o 
  -3  -5  12      148.47      165.69     12.66 o 
  -2  -5  12     1145.74     1127.92     44.59 o 
  -1  -5  12        2.44       -3.85      3.85 o 
   0  -5  12       18.77       14.31      5.50 o 
   1  -5  12       85.71       84.22      8.81 o 
   2  -5  12       37.50       41.29      7.16 o 
   3  -5  12     1224.40     1154.29     30.29 o 
   4  -5  12        0.13        4.40      5.50 o 
   5  -5  12     2164.10     2215.15     45.00 o 
   6  -5  12       14.27       15.96      6.06 o 
   7  -5  12      111.07      106.79     10.46 o 
   8  -5  12        0.03        1.65      6.06 o 
  -8  -4  12        0.53       -2.75      5.50 o 
  -7  -4  12        0.00       -0.55      5.50 o 
  -6  -4  12        7.06        1.65      5.50 o 
  -5  -4  12       40.91       44.53      5.24 o 
  -4  -4  12      287.63      305.51     18.17 o 
  -3  -4  12       78.13       78.72      9.36 o 
  -2  -4  12      153.24      165.14     12.11 o 
  -1  -4  12       10.54        1.65      4.40 o 
   0  -4  12        4.34        1.65      3.85 o 
   1  -4  12        0.06       -1.10      3.85 o 
   3  -4  12       19.37       16.18      3.44 o 
   4  -4  12       35.33       36.93      4.85 o 
   5  -4  12       17.18       26.11      4.60 o 
   6  -4  12       39.74       41.84      7.16 o 
   7  -4  12        9.24       11.56      5.50 o 
   8  -4  12        3.64        0.83      3.83 o 
   9  -4  12        3.41        4.32      3.83 o 
  -8  -3  12        0.48       -4.40      5.50 o 
  -7  -3  12        2.15       -0.55      5.50 o 
  -6  -3  12       87.71       77.62      9.36 o 
  -5  -3  12        0.55       -3.58      3.58 o 
  -4  -3  12     1176.11     1195.31     32.49 o 
  -3  -3  12       39.19       43.22      4.85 o 
  -2  -3  12      731.52      695.25     29.18 o 
  -1  -3  12       33.24       38.53      6.06 o 
   0  -3  12       42.39       52.85      6.61 o 
   1  -3  12       19.23       14.86      4.95 o 
   2  -3  12      213.87      253.41     17.89 o 
   3  -3  12      260.68      230.03      7.35 o 
   4  -3  12      421.03      398.41     10.77 o 
   5  -3  12      209.85      197.76      7.19 o 
   6  -3  12       91.86       92.03      5.99 o 
   7  -3  12        4.75        1.06      2.74 o 
   8  -3  12        6.70        8.89      3.68 o 
   9  -3  12        0.04        3.85      4.40 o 
  -8  -2  12       10.22        7.71      6.06 o 
  -7  -2  12        1.92       -1.65      4.95 o 
  -6  -2  12       26.22       16.51      6.06 o 
  -5  -2  12      355.21      373.22     17.89 o 
  -4  -2  12     1399.78     1345.18     28.18 o 
  -3  -2  12      272.81      244.22     10.12 o 
  -2  -2  12      257.92      259.26     25.32 o 
  -1  -2  12       18.77       20.82      3.50 o 
   0  -2  12     1174.46     1430.70     37.37 o 
   1  -2  12       27.39       26.64      3.68 o 
   2  -2  12      121.21      160.40      4.93 o 
   3  -2  12      946.90      861.32     16.45 o 
   4  -2  12     1683.68     1600.45     25.72 o 
   5  -2  12     1321.36     1276.78     21.15 o 
   6  -2  12       93.92       84.77      5.07 o 
   7  -2  12        1.28       -1.50      2.50 o 
   8  -2  12        5.28        3.30      4.95 o 
   9  -2  12       15.65       13.76      5.50 o 
  -8  -1  12        5.76        9.91      5.50 o 
  -7  -1  12        0.01        0.00      4.95 o 
  -6  -1  12       83.86       65.51      8.26 o 
  -5  -1  12      185.11      178.54      8.75 o 
  -4  -1  12      801.65      782.79     17.54 o 
  -3  -1  12       73.21       73.73      3.57 o 
  -2  -1  12      200.22      223.58      7.03 o 
  -1  -1  12        4.46        1.76      1.85 o 
   0  -1  12        0.31       -0.14      2.00 o 
   1  -1  12        0.65        0.11      1.25 o 
   2  -1  12      187.39      201.86      4.95 o 
   3  -1  12        0.35       -1.64      1.64 o 
   4  -1  12      120.75      108.90      4.50 o 
   5  -1  12        0.00       -3.58      3.58 o 
   6  -1  12        2.80        3.77      3.68 o 
   7  -1  12        1.20        6.81      3.56 o 
   8  -1  12        0.01       -4.40      4.40 o 
  -9   0  12       10.21       12.11      5.50 o 
  -8   0  12        0.73        1.10      4.95 o 
  -7   0  12        9.73        8.26      4.95 o 
  -6   0  12       40.91       41.29      7.16 o 
  -5   0  12       74.86       77.37      6.19 o 
  -4   0  12      339.40      354.81     12.85 o 
  -3   0  12       77.94       82.17      5.01 o 
  -2   0  12       32.25       47.03      8.62 o 
  -1   0  12        0.00        1.19      1.21 o 
   0   0  12       84.63      102.69      4.75 o 
   1   0  12        0.03        0.55      1.91 o 
   2   0  12       48.07       45.95      3.23 o 
   3   0  12        4.67        1.93      2.33 o 
   4   0  12      250.51      243.12      7.08 o 
   5   0  12        5.56       -2.22      2.22 o 
   6   0  12       13.04        9.36      6.06 o 
   7   0  12        6.15        4.17      3.68 o 
   8   0  12       15.31       23.67      5.50 o 
  -9   1  12        1.24       -1.65      4.40 o 
  -8   1  12        3.10       14.31      5.50 o 
  -7   1  12        5.60        8.26      4.95 o 
  -6   1  12       14.93        7.16      4.95 o 
  -5   1  12      369.92      363.21     23.67 o 
  -4   1  12       78.34       69.24     11.84 o 
  -3   1  12      582.48      570.04     13.57 o 
  -2   1  12        4.21        8.10      1.55 o 
  -1   1  12        8.05        5.72      2.18 o 
   0   1  12       22.06       28.39      2.96 o 
   1   1  12      127.30      107.14      5.15 o 
   2   1  12      608.23      601.80     14.83 o 
   3   1  12       56.91       49.11      3.49 o 
   4   1  12      790.88      769.32     13.60 o 
   5   1  12       14.48       12.37      3.43 o 
   6   1  12       65.01       73.96      6.41 o 
   7   1  12       61.63       55.60      7.71 o 
   8   1  12        0.32        8.26      5.50 o 
  -9   2  12       24.33       25.87      6.61 o 
  -8   2  12       73.97       64.96      8.26 o 
  -7   2  12        0.10        3.85      4.95 o 
  -6   2  12      365.33      386.98     19.27 o 
  -5   2  12      127.73      107.20      6.19 o 
  -4   2  12      326.51      322.37      9.37 o 
  -3   2  12      215.31      217.01      6.97 o 
  -2   2  12       87.04      108.44      9.36 o 
  -1   2  12      104.07      103.75      6.56 o 
   0   2  12      235.22      292.49      8.77 o 
   1   2  12       61.23       62.02      4.13 o 
   2   2  12      139.58      146.76      6.14 o 
   3   2  12      314.07      299.68      9.32 o 
   4   2  12       11.93        6.67      3.39 o 
   5   2  12      255.80      271.59     14.31 o 
   6   2  12        0.49       -3.16      3.68 o 
   7   2  12       39.32       35.78      7.16 o 
   8   2  12        8.11        1.10      5.50 o 
  -9   3  12        0.01        3.30      5.50 o 
  -8   3  12        3.14        9.91      5.50 o 
  -7   3  12        0.12       -3.30      4.40 o 
  -6   3  12       22.41       15.96      6.06 o 
  -5   3  12        3.72        3.02      3.18 o 
  -4   3  12        2.95       -1.03      2.59 o 
  -3   3  12       51.88       57.25      5.45 o 
  -2   3  12       18.98       23.97      7.16 o 
  -1   3  12       59.35       63.03      5.45 o 
   0   3  12       61.56       77.94      5.84 o 
   1   3  12        1.04       -2.17      3.58 o 
   2   3  12       45.48       61.65      7.71 o 
   3   3  12       53.58       51.20      5.45 o 
   4   3  12        1.91       -3.29      3.29 o 
   5   3  12      134.02      128.81     11.56 o 
   6   3  12        8.51        7.71      6.06 o 
   7   3  12       23.02       15.96      6.61 o 
  -8   4  12       70.08       63.30      8.81 o 
  -7   4  12        0.24        3.85      4.95 o 
  -6   4  12      175.42      167.89     12.66 o 
  -5   4  12        3.89        0.31      3.44 o 
  -4   4  12      422.88      448.35     15.37 o 
  -3   4  12       96.24       87.38      5.02 o 
  -2   4  12      474.27      457.96     12.24 o 
  -1   4  12      327.43      323.78     11.31 o 
   0   4  12        1.47        3.58      3.50 o 
   1   4  12      528.14      461.30     15.57 o 
   2   4  12      116.06      124.88      7.97 o 
   3   4  12      145.36      121.66      7.78 o 
   4   4  12       12.70        5.78      3.89 o 
   5   4  12        1.01       -3.85      4.95 o 
   6   4  12        7.39        1.10      6.06 o 
   7   4  12        0.64       -5.50      5.50 o 
  -8   5  12       31.89       31.93      7.16 o 
  -7   5  12       45.80       46.24      8.26 o 
  -6   5  12      108.18      113.95     11.01 o 
  -5   5  12       17.55       13.12      3.27 o 
  -4   5  12       13.60       11.84      3.02 o 
  -3   5  12       74.98       75.66      3.78 o 
  -2   5  12       46.59       79.48      5.09 o 
  -1   5  12      310.13      296.77     11.87 o 
   0   5  12      161.92      199.08      9.73 o 
   1   5  12       71.97       70.93      9.63 o 
   2   5  12       13.96       17.53      6.06 o 
   3   5  12       44.58       34.35      5.06 o 
   4   5  12       79.75       83.92      6.80 o 
   5   5  12       62.83       66.61      9.91 o 
   6   5  12       28.92       19.27      7.16 o 
  -8   6  12        0.08       -4.95      4.95 o 
  -7   6  12        2.87       -3.30      3.89 o 
  -6   6  12        3.79        3.03      3.50 o 
  -5   6  12        1.31       -2.60      2.82 o 
  -4   6  12        4.42        1.04      3.00 o 
  -3   6  12        1.08       -3.18      3.18 o 
  -2   6  12       10.29        9.62      2.62 o 
  -1   6  12       30.70       25.61      3.43 o 
   0   6  12       15.44       20.03      2.62 o 
   1   6  12        5.26        1.91      4.07 o 
   2   6  12        0.08       -3.30      3.50 o 
   3   6  12        1.58       -3.68      3.68 o 
   4   6  12       27.28       18.72      7.16 o 
   5   6  12       10.39        3.30      6.61 o 
  -7   7  12        2.77        4.13      4.28 o 
  -6   7  12       15.97        9.76      4.46 o 
  -5   7  12        5.43        6.52      3.91 o 
  -4   7  12        6.14        4.72      3.15 o 
  -3   7  12       17.27       18.65      3.38 o 
  -2   7  12        0.99       -0.15      3.21 o 
  -1   7  12        3.81        1.93      3.89 o 
   0   7  12       21.53       22.99      4.95 o 
   1   7  12        0.17        0.28      3.89 o 
   2   7  12        6.69        4.30      4.07 o 
   3   7  12        3.50        8.26      4.23 o 
   4   7  12        0.38        2.75      6.06 o 
  -7   8  12       47.45       55.60      8.81 o 
  -6   8  12        0.14       -4.40      4.40 o 
  -5   8  12        3.79        0.87      4.07 o 
  -4   8  12       26.55       31.12      5.45 o 
  -3   8  12        0.25        1.21      4.07 o 
  -2   8  12       22.37       21.44      4.85 o 
  -1   8  12       37.65       17.22      4.85 o 
   0   8  12        6.47       15.37      4.85 o 
   1   8  12       27.67       17.06      4.85 o 
   2   8  12        0.00       -0.03      3.83 o 
   3   8  12        4.40       10.55      4.76 o 
  -5   9  12        0.48       -5.50      5.50 o 
  -4   9  12        1.77        1.93      4.28 o 
  -3   9  12        0.03       -0.94      4.07 o 
  -2   9  12        0.60       -3.85      3.89 o 
  -1   9  12        0.44       -3.98      4.07 o 
   0   9  12        0.26        2.06      4.46 o 
   1   9  12        0.70       -1.65      4.28 o 
   2   9  12        0.22       -1.65      4.28 o 
  -4  10  12        1.50       -1.10      6.61 o 
  -3  10  12        0.26       -4.13      4.13 o 
  -2  10  12        4.46       -4.13      4.28 o 
  -1  10  12        3.77        8.53      5.06 o 
   0  10  12        0.66       -1.03      4.68 o 
   1  10  12        2.07       -2.71      4.62 o 
  -1 -11  13        2.04        7.16      7.71 o 
   0 -11  13       30.12       28.07      9.91 o 
   1 -11  13        4.94       -6.06      6.06 o 
   2 -11  13       14.61       -0.55      6.61 o 
   3 -11  13       38.31       41.29      9.36 o 
  -2 -10  13        3.49        6.06      7.16 o 
  -1 -10  13       18.92       21.47      8.26 o 
   0 -10  13        0.02        1.10      6.61 o 
   1 -10  13        1.99       -0.55      6.06 o 
   2 -10  13        1.63       -5.50      5.50 o 
   3 -10  13        8.43        2.20      6.61 o 
   5 -10  13        0.06        3.85      5.50 o 
   6 -10  13        0.22       -5.50      5.50 o 
  -3  -9  13       17.22        7.16      7.71 o 
  -2  -9  13       10.38       12.66      7.16 o 
  -1  -9  13       55.55       63.85     10.46 o 
   0  -9  13       10.25        8.26      6.61 o 
   1  -9  13        0.20       -1.10      6.06 o 
   2  -9  13       14.73       19.27      7.16 o 
   3  -9  13       55.41       51.74      8.81 o 
   4  -9  13       19.11       13.76      4.46 o 
   5  -9  13        0.12       -0.55      5.50 o 
   6  -9  13        4.88        6.61      6.06 o 
   7  -9  13       12.44       13.21      7.71 o 
  -4  -8  13       96.43      111.75     13.21 o 
  -3  -8  13       87.04       91.93     11.56 o 
  -2  -8  13       29.70       22.57      7.71 o 
  -1  -8  13       92.21       68.26      9.91 o 
   0  -8  13      361.52      475.61     24.22 o 
   1  -8  13        0.13       -2.75      5.50 o 
   2  -8  13      414.92      393.04     20.92 o 
   3  -8  13       97.75      101.84     11.01 o 
   4  -8  13       76.85       73.87      6.41 o 
   5  -8  13       59.34       73.76      9.36 o 
   6  -8  13      128.65      138.72     12.66 o 
   7  -8  13      144.75      164.04     14.31 o 
  -5  -7  13        2.07       -5.50      5.50 o 
  -4  -7  13        5.44        8.26      7.16 o 
  -3  -7  13        9.57        3.85      6.61 o 
  -2  -7  13        2.95      104.04     11.56 o 
  -1  -7  13        8.76       -5.50      5.50 o 
   0  -7  13       41.33       45.14      8.26 o 
   1  -7  13       10.75       11.56      6.61 o 
   2  -7  13       92.59      137.07     11.56 o 
   3  -7  13        0.42       -3.85      5.50 o 
   4  -7  13       18.97       22.55      8.26 o 
   5  -7  13       61.52       57.80      8.26 o 
   6  -7  13       21.41       24.22      7.16 o 
   7  -7  13      142.66      144.22     13.21 o 
   8  -7  13       25.19       23.12      7.71 o 
  -6  -6  13       74.44       72.66     10.46 o 
  -5  -6  13       33.60       33.58      8.26 o 
  -4  -6  13      155.05      137.62     12.11 o 
  -3  -6  13        0.90       -0.55      6.06 o 
  -2  -6  13      282.68      252.12     16.51 o 
  -1  -6  13       17.56       15.41      6.06 o 
   0  -6  13      338.83      407.35     21.47 o 
   1  -6  13       87.10       85.32      9.91 o 
   2  -6  13      140.68      141.47     12.11 o 
   3  -6  13      112.01      108.11      7.19 o 
   4  -6  13       25.94       22.92      4.46 o 
   5  -6  13       35.68       36.88      7.16 o 
   6  -6  13        1.89        5.50      5.50 o 
   7  -6  13       22.06       19.82      6.61 o 
   8  -6  13        1.59        6.06      6.06 o 
  -7  -5  13        2.20        4.40      6.61 o 
  -6  -5  13       35.18       28.07      7.71 o 
  -5  -5  13        0.73       -4.95      5.50 o 
  -4  -5  13       34.21       44.04      8.26 o 
  -3  -5  13       88.27       86.97     10.46 o 
  -2  -5  13       11.65       23.67      6.61 o 
  -1  -5  13       78.24       56.15      8.26 o 
   0  -5  13       12.72       13.76      5.50 o 
   1  -5  13        8.41       -4.40      4.40 o 
   2  -5  13       78.95       67.71      8.26 o 
   3  -5  13        3.37       -2.39      2.90 o 
   4  -5  13      299.28      287.15     17.34 o 
   5  -5  13       39.62       49.64      5.06 o 
   6  -5  13       28.59       34.13      6.61 o 
   7  -5  13       68.96       74.31      9.36 o 
   8  -5  13        6.59        9.36      6.61 o 
  -7  -4  13        2.59        0.00      5.50 o 
  -6  -4  13        9.70        6.61      6.06 o 
  -5  -4  13        1.52       -3.29      3.29 o 
  -4  -4  13       23.79       19.12      5.50 o 
  -3  -4  13       23.18       19.82      6.61 o 
  -2  -4  13       11.75       14.31      6.06 o 
  -1  -4  13        0.69       -1.10      4.40 o 
   0  -4  13        0.01       -3.85      3.85 o 
   1  -4  13        0.05       -0.55      3.85 o 
   2  -4  13        4.27        3.85      4.95 o 
   3  -4  13        0.07       -2.90      2.90 o 
   4  -4  13        0.16       -3.11      3.11 o 
   5  -4  13       11.22        3.58      3.50 o 
   6  -4  13        5.88        6.06      4.95 o 
   7  -4  13        0.72        0.83      3.50 o 
   8  -4  13        1.01        1.38      3.89 o 
  -8  -3  13        0.03        0.55      5.50 o 
  -7  -3  13       10.22        5.50      6.06 o 
  -6  -3  13        3.85       -3.85      4.95 o 
  -5  -3  13       25.21       20.00      4.46 o 
  -4  -3  13       14.27       14.62      4.46 o 
  -3  -3  13       84.95       81.30      6.41 o 
  -2  -3  13        4.18        5.12      3.29 o 
  -1  -3  13       10.33        7.71      4.95 o 
   0  -3  13       19.15       15.41      4.95 o 
   1  -3  13       67.82       69.91      7.71 o 
   2  -3  13        3.25        6.53      8.53 o 
   3  -3  13       63.89       59.69      4.88 o 
   4  -3  13        3.04       -1.93      3.11 o 
   5  -3  13       64.10       61.31      4.55 o 
   6  -3  13        0.41       -2.71      2.71 o 
   7  -3  13        8.40        3.85      3.50 o 
   8  -3  13        0.01       -1.59      5.78 o 
  -8  -2  13        6.29        7.71      5.50 o 
  -7  -2  13        0.01       -1.65      4.95 o 
  -6  -2  13        5.85       -4.40      4.95 o 
  -5  -2  13      594.97      589.22     25.05 o 
  -4  -2  13       46.47       57.83      4.06 o 
  -3  -2  13     2167.62     2148.80     54.88 o 
  -2  -2  13       65.64       57.36      5.45 o 
  -1  -2  13      112.96      100.00      7.98 o 
   0  -2  13        2.38       -1.93      2.72 o 
   1  -2  13       83.32       71.02      3.72 o 
   2  -2  13       15.01       20.64      4.22 o 
   3  -2  13     2536.93     2374.85     41.16 o 
   4  -2  13      894.17      866.43     16.94 o 
   5  -2  13      847.70      865.36     17.10 o 
   6  -2  13      162.93      144.38      6.58 o 
   7  -2  13        0.01        0.55      4.40 o 
   8  -2  13       20.35       35.78      6.61 o 
  -8  -1  13        0.65        1.65      5.50 o 
  -7  -1  13        1.61        1.65      4.95 o 
  -6  -1  13       52.76       48.44      7.71 o 
  -5  -1  13       85.45       82.50      6.62 o 
  -4  -1  13      216.68      216.32      7.12 o 
  -3  -1  13      126.82      112.58      8.58 o 
  -2  -1  13       28.48       25.41      2.43 o 
  -1  -1  13        6.76        4.29      2.27 o 
   0  -1  13        0.23        0.06      2.00 o 
   1  -1  13        0.96       -1.27      2.00 o 
   2  -1  13       18.52       15.24      1.97 o 
   3  -1  13        1.07       -4.77      4.77 o 
   4  -1  13       18.60       15.71      2.66 o 
   5  -1  13       10.10        4.21      3.32 o 
   6  -1  13        0.18       -3.30      3.50 o 
   7  -1  13        2.20        1.10      4.40 o 
   8  -1  13        1.37       -3.30      4.95 o 
  -8   0  13        0.03        4.95      5.50 o 
  -7   0  13        0.79        1.65      4.95 o 
  -6   0  13      159.36      140.92     11.56 o 
  -5   0  13      260.69      273.03     11.27 o 
  -4   0  13      402.31      376.45     13.42 o 
  -3   0  13      510.43      512.31     10.92 o 
  -2   0  13       23.13       24.60      2.62 o 
  -1   0  13        2.11       -0.82      1.26 o 
   0   0  13        0.09        1.59      2.10 o 
   1   0  13        6.06        5.53      2.32 o 
   2   0  13        0.29        6.99      2.64 o 
   3   0  13      308.61      267.16      9.00 o 
   4   0  13       49.62       50.71      4.65 o 
   5   0  13      161.76      148.23      7.03 o 
   6   0  13       66.02       67.82     13.76 o 
   7   0  13        8.22        8.26      5.50 o 
   8   0  13       10.41       11.56      5.50 o 
  -8   1  13       22.74       24.77      6.61 o 
  -7   1  13        5.64        3.85      4.95 o 
  -6   1  13       55.95       57.25      8.26 o 
  -5   1  13       75.68       79.90      6.58 o 
  -4   1  13      663.67      665.82     20.24 o 
  -3   1  13      343.12      356.09      9.80 o 
  -2   1  13       38.24       38.37      2.54 o 
  -1   1  13       56.10       58.31      3.96 o 
   0   1  13       22.18       25.16      3.18 o 
   1   1  13        6.94        5.32      2.54 o 
   2   1  13        9.49       26.02      3.50 o 
   3   1  13     1457.15     1439.44     31.14 o 
   4   1  13       46.50       39.63      4.36 o 
   5   1  13      342.72      318.77     12.83 o 
   6   1  13       38.21       37.79      5.24 o 
   7   1  13       15.41       22.57      6.06 o 
   8   1  13       10.46       18.17      6.61 o 
  -8   2  13       25.66       24.22      6.61 o 
  -7   2  13      166.49      171.75     12.66 o 
  -6   2  13      295.03      301.11     17.06 o 
  -5   2  13      252.28      270.14     19.27 o 
  -4   2  13      254.78      258.60     13.49 o 
  -3   2  13      551.57      533.66     14.46 o 
  -2   2  13       87.47       85.89      6.23 o 
  -1   2  13      815.03      772.25     17.98 o 
   0   2  13      621.99      753.93     17.90 o 
   1   2  13      207.63      219.16      7.82 o 
   2   2  13      425.86      422.91     11.97 o 
   3   2  13        0.08       -0.14      3.06 o 
   4   2  13      219.79      223.79      8.47 o 
   5   2  13       24.52       26.36      5.24 o 
   6   2  13      134.95      127.71     11.56 o 
   7   2  13       25.47       34.13      7.16 o 
  -8   3  13        0.48       -4.95      4.95 o 
  -7   3  13        0.40        3.30      5.50 o 
  -6   3  13       56.93       63.85      8.81 o 
  -5   3  13       36.63       28.03      4.85 o 
  -4   3  13       85.76       96.93     11.56 o 
  -3   3  13      296.73      285.07     11.87 o 
  -2   3  13       74.57       69.36      8.81 o 
  -1   3  13      365.48      365.56     20.92 o 
   0   3  13      585.41      724.63     26.15 o 
   1   3  13       27.71       32.73      4.85 o 
   2   3  13      427.02      504.51     45.14 o 
   3   3  13       24.91       20.89      4.85 o 
   4   3  13      125.96      121.42      7.97 o 
   5   3  13       40.38       51.74      8.81 o 
   6   3  13       87.58       84.22      9.91 o 
   7   3  13       15.25       17.62      7.16 o 
  -8   4  13        2.06       -1.65      5.50 o 
  -7   4  13      176.28      230.10     15.41 o 
  -6   4  13      163.64      182.76     13.21 o 
  -5   4  13      145.04      139.99      8.54 o 
  -4   4  13      692.89      737.22     22.58 o 
  -3   4  13       30.12       22.70      4.62 o 
  -2   4  13      598.27      696.49     17.12 o 
  -1   4  13       46.68       42.21      5.24 o 
   0   4  13      311.07      387.06     14.40 o 
   1   4  13      367.40      372.13     20.92 o 
   2   4  13      304.60      360.59     13.81 o 
   3   4  13      213.99      226.42     11.56 o 
   4   4  13      312.25      332.49     13.22 o 
   5   4  13        0.19       -5.50      5.50 o 
   6   4  13      120.82      127.16     12.66 o 
  -8   5  13       17.41       19.82      7.16 o 
  -7   5  13       15.07       14.31      6.61 o 
  -6   5  13       13.71        9.91      6.06 o 
  -5   5  13      123.34      117.67      8.17 o 
  -4   5  13       33.67       41.95      5.84 o 
  -3   5  13      311.00      342.89     14.67 o 
  -2   5  13      140.79      209.39     10.31 o 
  -1   5  13        5.67       -1.07      3.68 o 
   0   5  13      207.00      252.44     11.27 o 
   1   5  13       83.56       92.80      7.58 o 
   2   5  13      142.29      142.45     16.79 o 
   3   5  13       14.42        2.88      4.07 o 
   4   5  13       19.61       21.47      7.16 o 
   5   5  13       10.79       13.21      7.16 o 
   6   5  13        4.21        4.40      6.61 o 
  -7   6  13        5.73        7.16      6.06 o 
  -6   6  13       33.44       35.78      7.71 o 
  -5   6  13       20.01       20.59      3.67 o 
  -4   6  13        0.45        7.84      4.07 o 
  -3   6  13      126.04      118.30      8.53 o 
  -2   6  13        7.68       25.17      4.85 o 
  -1   6  13        1.06        0.99      3.68 o 
   0   6  13        6.45        7.16      4.28 o 
   1   6  13      107.51      116.64      8.36 o 
   2   6  13        1.90        0.00      3.89 o 
   3   6  13        6.06        5.58      4.46 o 
   4   6  13        9.51       10.46      6.61 o 
   5   6  13        1.20       -2.20      6.61 o 
  -7   7  13        0.68       -0.55      6.06 o 
  -6   7  13        4.63        0.55      6.06 o 
  -5   7  13       15.96       11.01      6.61 o 
  -4   7  13        2.22       -0.50      4.95 o 
  -3   7  13       43.09       35.62      5.63 o 
  -2   7  13       16.64       17.92      4.67 o 
  -1   7  13        2.09        2.75      6.06 o 
   0   7  13        1.16       -1.44      4.07 o 
   1   7  13       76.35       77.67      7.19 o 
   2   7  13        2.38        2.75      4.28 o 
   3   7  13        1.79       -0.65      4.23 o 
   4   7  13       19.06       20.92      7.71 o 
  -6   8  13        0.05       -1.65      5.50 o 
  -5   8  13        6.31        3.85      6.06 o 
  -4   8  13       38.50       40.18      6.19 o 
  -3   8  13       42.02       45.78      6.02 o 
  -2   8  13        0.01       -2.20      3.89 o 
  -1   8  13        0.87       -1.65      4.28 o 
   0   8  13       21.42       36.86     12.66 o 
   1   8  13       32.53       19.54      5.45 o 
   2   8  13        0.02       -4.07      4.07 o 
  -4   9  13        8.56        6.63      4.46 o 
  -3   9  13        3.69        1.56      8.53 o 
  -2   9  13        1.68       -1.05      4.23 o 
  -1   9  13        3.48        1.10      4.23 o 
   0   9  13        2.33        1.77      4.62 o 
   1   9  13        4.98        4.95      5.45 o 
   2   9  13        0.58       -0.55      6.06 o 
  -3  10  13        1.13        4.40      7.16 o 
  -2  10  13        0.28       -4.46      4.46 o 
  -1  10  13        0.73       -2.80      4.85 o 
   0  10  13        4.48       -2.75     10.73 o 
   0 -11  14       14.95       31.93      9.36 o 
   1 -11  14        2.44        1.65      7.16 o 
   2 -11  14        1.89        6.61      7.71 o 
   3 -11  14       19.70       28.62      8.81 o 
  -1 -10  14        8.04       -0.55      6.61 o 
   0 -10  14        4.32        1.65      6.61 o 
   1 -10  14       22.97       22.57      8.81 o 
   2 -10  14        2.50        3.85      7.16 o 
   3 -10  14       13.26       14.86      7.71 o 
   4 -10  14        0.06        4.40      6.06 o 
   5 -10  14        0.31       -3.85      5.50 o 
  -3  -9  14        2.74       -1.10      6.61 o 
  -2  -9  14        4.17        0.00      6.06 o 
  -1  -9  14        0.00       -5.50      5.50 o 
   0  -9  14        3.70        0.55      6.06 o 
   1  -9  14        8.94       13.21      7.16 o 
   2  -9  14       23.84       10.46      7.16 o 
   3  -9  14        3.10       -2.20      5.50 o 
   4  -9  14        4.28        0.55      5.50 o 
   5  -9  14       11.81       -1.65      5.50 o 
   6  -9  14       12.02       12.11      7.16 o 
  -4  -8  14       15.62       10.46      7.16 o 
  -3  -8  14       16.07       12.66      6.61 o 
  -2  -8  14        0.81       -4.95      5.50 o 
  -1  -8  14        0.28       -1.10      6.06 o 
   0  -8  14       35.47       41.29      8.26 o 
   1  -8  14      126.80      120.00     12.66 o 
   2  -8  14       29.29       21.47      7.16 o 
   3  -8  14        0.55        4.40      5.50 o 
   4  -8  14        1.13       -3.50      3.50 o 
   5  -8  14        4.41        8.81      5.50 o 
   6  -8  14       24.82       33.03      8.26 o 
   7  -8  14       22.89       21.47      7.16 o 
  -4  -7  14        5.20        2.20      6.06 o 
  -3  -7  14      107.10      104.59     12.11 o 
  -2  -7  14        0.01        7.71      6.61 o 
  -1  -7  14       43.47       49.54      8.81 o 
   0  -7  14        3.58       -4.95      4.95 o 
   1  -7  14        1.58       -4.40      4.40 o 
   2  -7  14       10.90       10.46      6.06 o 
   3  -7  14       26.09       17.62      6.61 o 
   4  -7  14       23.92       30.54      8.26 o 
   5  -7  14      133.59      139.82     12.11 o 
   6  -7  14        0.04       -1.65      4.95 o 
   7  -7  14        9.29       15.41      6.61 o 
  -5  -6  14        0.16        7.16      6.61 o 
  -4  -6  14        5.94        1.10      6.61 o 
  -3  -6  14        0.28       -0.55      5.50 o 
  -2  -6  14        2.16       -2.75      5.50 o 
  -1  -6  14        1.09       -4.40      4.40 o 
   0  -6  14        1.03        2.20      5.50 o 
   1  -6  14       13.00       11.56      6.06 o 
   2  -6  14        5.39       -4.95      4.95 o 
   3  -6  14        0.00       -2.90      2.90 o 
   4  -6  14        0.01       -0.49      8.26 o 
   5  -6  14       36.64       45.14      7.16 o 
   6  -6  14       27.33       31.93      7.16 o 
   7  -6  14        5.38        4.95      6.06 o 
  -6  -5  14        0.47       -4.95      4.95 o 
  -5  -5  14       33.89       41.84      8.26 o 
  -4  -5  14      129.64      149.93      8.70 o 
  -3  -5  14       35.87       29.18      7.16 o 
  -2  -5  14        0.58       -4.95      4.95 o 
  -1  -5  14       22.04       14.31      5.50 o 
   0  -5  14       86.18       90.83      9.91 o 
   1  -5  14       89.70       82.02      9.36 o 
   2  -5  14       30.30       16.51      6.06 o 
   3  -5  14        5.49        3.72      3.04 o 
   4  -5  14       25.34       24.31      7.16 o 
   5  -5  14       41.47       47.89      7.16 o 
   6  -5  14       29.32       46.79      7.16 o 
   7  -5  14        0.08       -0.55      5.50 o 
   8  -5  14        1.57        1.97      5.50 o 
  -7  -4  14        1.27       -3.85      6.06 o 
  -6  -4  14        0.43        1.65      5.50 o 
  -5  -4  14        4.61        6.06      5.50 o 
  -4  -4  14        9.55        4.95      7.16 o 
  -3  -4  14        5.94       -0.16      3.16 o 
  -2  -4  14        6.93       -3.30      4.95 o 
  -1  -4  14        0.73       -4.40      4.40 o 
   0  -4  14       15.94       12.66      4.95 o 
   1  -4  14        6.62       -3.30      4.40 o 
   2  -4  14        2.20       -2.64      2.64 o 
   3  -4  14        6.35        2.00      3.04 o 
   4  -4  14        0.53       -2.04      2.64 o 
   5  -4  14       34.88       33.03      6.06 o 
   6  -4  14        4.15        4.68      3.50 o 
   7  -4  14        1.79       -1.48      7.16 o 
   8  -4  14        0.51       -2.39      3.44 o 
  -7  -3  14       11.18       15.41      6.61 o 
  -6  -3  14        0.04       -2.20      4.95 o 
  -5  -3  14        0.03        6.42      3.44 o 
  -4  -3  14        2.15        3.07      6.06 o 
  -3  -3  14       15.29       13.76      3.89 o 
  -2  -3  14        1.23        1.38      3.58 o 
  -1  -3  14       10.20        7.38      3.29 o 
   0  -3  14        8.77       14.39      3.68 o 
   1  -3  14        0.25       -2.90      2.90 o 
   2  -3  14       19.39       11.80      2.74 o 
   3  -3  14        8.92        5.99      2.46 o 
   4  -3  14       26.61       23.23      3.27 o 
   5  -3  14        1.21       -3.47      3.47 o 
   6  -3  14        0.01       -0.55      2.74 o 
   7  -3  14        1.94       -2.20      5.50 o 
   8  -3  14       15.72       24.22      6.06 o 
  -7  -2  14        1.77        7.71      5.50 o 
  -6  -2  14        3.44        6.06      5.50 o 
  -5  -2  14       17.73       19.27      5.78 o 
  -4  -2  14       22.70       34.69      3.26 o 
  -3  -2  14       13.88       19.84      3.07 o 
  -2  -2  14        5.11        4.31      2.46 o 
  -1  -2  14        4.12        3.03      3.11 o 
   0  -2  14      369.18      429.60     14.59 o 
   1  -2  14       23.65       17.36      2.20 o 
   2  -2  14       13.22       11.21      2.07 o 
   3  -2  14       32.15       32.91      3.18 o 
   4  -2  14       52.52       64.61      3.91 o 
   5  -2  14       93.59       94.85      5.42 o 
   6  -2  14        8.32        9.15      3.71 o 
   7  -2  14        1.90       -2.75      4.40 o 
   8  -2  14        4.10       -4.95      4.95 o 
  -8  -1  14        0.04        2.75      5.50 o 
  -7  -1  14        7.70        2.20      5.50 o 
  -6  -1  14       19.10       19.82      6.06 o 
  -5  -1  14        0.07       -3.29      3.29 o 
  -4  -1  14       18.41       13.19      2.60 o 
  -3  -1  14        0.07        0.44      2.27 o 
  -2  -1  14        0.92        1.76      1.82 o 
  -1  -1  14        1.04       -1.00      2.02 o 
   0  -1  14        2.23        3.37      2.32 o 
   1  -1  14        0.90        0.92      2.22 o 
   2  -1  14        1.64        3.98      2.64 o 
   3  -1  14        1.31        1.33      3.48 o 
   4  -1  14       33.82       43.70      4.43 o 
   5  -1  14       27.19       21.49      5.02 o 
   6  -1  14        8.27        8.96      4.07 o 
   7  -1  14       10.76        3.30      5.50 o 
   8  -1  14        0.01        3.30      5.50 o 
  -8   0  14        0.07       -0.55      4.95 o 
  -7   0  14        2.00        1.10      4.95 o 
  -6   0  14        4.47        2.20      4.95 o 
  -5   0  14       76.24       67.36      6.02 o 
  -4   0  14      162.00      161.54      8.75 o 
  -3   0  14        7.31        5.53      2.85 o 
  -2   0  14       39.28       37.94      2.65 o 
  -1   0  14        8.68        7.94      2.50 o 
   0   0  14        3.41        3.88      2.42 o 
   1   0  14        8.28        7.66      2.64 o 
   2   0  14       12.36       25.86      5.58 o 
   3   0  14        8.93        4.74      3.15 o 
   4   0  14        4.64        8.85      4.92 o 
   5   0  14        4.14       -0.63      4.07 o 
   6   0  14        5.09        1.65      5.50 o 
   7   0  14       15.40       24.77      6.61 o 
  -8   1  14        1.36        1.65      5.50 o 
  -7   1  14       24.03       30.28      7.16 o 
  -6   1  14       11.53        7.16      5.50 o 
  -5   1  14      609.82      653.30     20.23 o 
  -4   1  14      648.79      674.77     20.82 o 
  -3   1  14      305.90      307.76     12.07 o 
  -2   1  14      426.86      393.69     10.97 o 
  -1   1  14        5.47        2.23      2.32 o 
   0   1  14        1.10        1.78      2.42 o 
   1   1  14      246.24      218.49      9.85 o 
   2   1  14     1053.34     1196.11     62.04 o 
   3   1  14      274.71      274.37      9.31 o 
   4   1  14     1715.84     1736.34     37.18 o 
   5   1  14        0.08        5.55      4.23 o 
   6   1  14       72.89       80.37      9.36 o 
   7   1  14       22.14       24.22      6.61 o 
  -8   2  14       46.65       33.58      7.71 o 
  -7   2  14        2.17        9.91      6.06 o 
  -6   2  14      155.92      157.44     12.66 o 
  -5   2  14       46.05       51.01      5.80 o 
  -4   2  14      789.02      750.73     22.77 o 
  -3   2  14       74.88       77.13      6.62 o 
  -2   2  14     1042.92     1147.55     61.65 o 
  -1   2  14      274.62      270.13      9.64 o 
   0   2  14      464.24      574.56     14.72 o 
   1   2  14      705.24      687.46     17.05 o 
   2   2  14       56.57      222.13     10.51 o 
   3   2  14      433.71      446.29     12.82 o 
   4   2  14       11.28       17.68      3.88 o 
   5   2  14      118.82      116.92      8.36 o 
   6   2  14       19.18       13.21      6.61 o 
   7   2  14       20.11        9.91      6.61 o 
  -8   3  14       19.52       19.27      7.16 o 
  -7   3  14       42.58       37.43      8.26 o 
  -6   3  14       81.18       86.97     10.46 o 
  -5   3  14      541.19      542.10     17.91 o 
  -4   3  14      479.36      548.86     18.10 o 
  -3   3  14      584.31      585.82     19.07 o 
  -2   3  14      581.16      621.00     19.85 o 
  -1   3  14      512.39      499.28     17.13 o 
   0   3  14      307.10      387.19     14.20 o 
   1   3  14     1029.58     1054.41     30.16 o 
   2   3  14      195.15      197.61     14.86 o 
   3   3  14      961.13      960.35     28.02 o 
   4   3  14       79.45       77.57     10.18 o 
   5   3  14      294.52      248.26     16.51 o 
   6   3  14        1.21        1.10      6.06 o 
  -8   4  14       67.56       90.28     11.01 o 
  -7   4  14        0.33       -5.50      5.50 o 
  -6   4  14      202.28      190.46     14.31 o 
  -5   4  14       66.80       59.72      6.41 o 
  -4   4  14      171.33      163.22      9.32 o 
  -3   4  14        9.97       12.94      4.67 o 
  -2   4  14       85.72       87.96     12.66 o 
  -1   4  14      117.92       92.15      7.19 o 
   0   4  14        3.71        9.07      4.07 o 
   1   4  14        0.54        1.85      3.68 o 
   2   4  14      220.46      221.33     10.88 o 
   3   4  14       35.31       41.21      8.53 o 
   4   4  14      214.54      183.86     14.31 o 
   5   4  14        0.03       -5.50      5.50 o 
   6   4  14       13.57       -3.85      6.06 o 
  -7   5  14       17.75        8.26      6.61 o 
  -6   5  14        6.18       10.46      6.06 o 
  -5   5  14      100.37       90.02      7.58 o 
  -4   5  14       39.70       32.26      5.24 o 
  -3   5  14      198.61      194.92     10.12 o 
  -2   5  14       38.94       69.14      6.62 o 
  -1   5  14      275.42      283.59     15.69 o 
   0   5  14        0.21        1.01      3.68 o 
   1   5  14      207.67      195.71     10.27 o 
   2   5  14       32.97       30.35      5.50 o 
   3   5  14       82.77       71.45      6.80 o 
   4   5  14       21.44       22.57      7.71 o 
   5   5  14       18.20       15.96      7.16 o 
  -6   6  14        1.61        4.40      6.06 o 
  -5   6  14        6.68        3.85      6.06 o 
  -4   6  14       19.74       38.53      8.26 o 
  -3   6  14        1.81        1.10      3.89 o 
  -2   6  14        9.31        7.97      4.07 o 
  -1   6  14        5.57        8.26      4.28 o 
   0   6  14        4.82        3.75      7.16 o 
   1   6  14        2.15        1.63      4.07 o 
   2   6  14        0.00        0.43      4.46 o 
   3   6  14        0.74        0.81      4.07 o 
   4   6  14        3.28        0.00      6.61 o 
  -6   7  14       11.04       10.46      7.16 o 
  -5   7  14       27.98       26.42      7.71 o 
  -4   7  14       52.48       40.34      5.84 o 
  -3   7  14       25.22       35.44      8.53 o 
  -2   7  14       34.57       31.67      5.84 o 
  -1   7  14       53.72       63.91     10.46 o 
   0   7  14        6.26        4.95      4.28 o 
   1   7  14       82.90       82.03      8.26 o 
   2   7  14       11.85       22.68      5.24 o 
   3   7  14       48.47       51.74      9.91 o 
  -4   8  14        5.67        8.85      4.85 o 
  -3   8  14        2.02       -2.75      4.28 o 
  -2   8  14       18.31       27.25      5.63 o 
  -1   8  14       32.70       42.27      6.41 o 
   0   8  14        0.20       -2.50      4.23 o 
   1   8  14        1.07        1.65      6.61 o 
   2   8  14        0.59       -0.12      4.46 o 
  -3   9  14        0.16        7.71      5.06 o 
  -2   9  14        7.77        5.42      5.02 o 
  -1   9  14       12.37       15.96      5.45 o 
   0   9  14        0.70       -0.18      6.06 o 
   1   9  14        4.04        2.20      7.16 o 
  -1 -10  15        2.53        0.00      7.16 o 
   0 -10  15        0.27       -6.06      6.06 o 
   1 -10  15        0.95        1.10      7.16 o 
   2 -10  15        2.00       -4.95      6.61 o 
   3 -10  15        0.34       -6.06      6.06 o 
   4 -10  15        3.47        1.65      6.06 o 
  -2  -9  15        8.78       11.56      7.71 o 
  -1  -9  15        2.22        4.40      7.16 o 
   0  -9  15       40.05       42.94      9.36 o 
   1  -9  15        3.82        2.75      6.61 o 
   2  -9  15       38.73       41.29      9.36 o 
   3  -9  15        0.33       -3.30      5.50 o 
   4  -9  15        4.18       12.66      6.06 o 
   5  -9  15        4.36        7.71      6.06 o 
  -3  -8  15        1.47       -1.10      6.61 o 
  -2  -8  15       61.66       74.86     11.01 o 
  -1  -8  15       13.82        1.65      6.06 o 
   0  -8  15       15.58       18.72      7.16 o 
   1  -8  15        1.23        2.20      6.06 o 
   2  -8  15       24.31       37.98      8.81 o 
   3  -8  15       14.58       11.01      7.16 o 
   4  -8  15      108.14      113.40     11.01 o 
   5  -8  15        3.92        4.40      5.50 o 
   6  -8  15       24.92       22.02      7.16 o 
  -4  -7  15        7.42        5.50      6.61 o 
  -3  -7  15        4.88        3.85      6.61 o 
  -2  -7  15        0.12        6.06      6.06 o 
  -1  -7  15       16.47       14.31      7.16 o 
   0  -7  15       18.86       20.92      7.16 o 
   1  -7  15        1.99        7.71      6.06 o 
   2  -7  15       20.61       25.87      7.16 o 
   3  -7  15        7.02       12.29      5.50 o 
   4  -7  15        1.68        1.27      3.68 o 
   5  -7  15        3.59        3.30      4.95 o 
   6  -7  15        0.48        6.06      5.50 o 
  -5  -6  15        0.40       -2.20      5.50 o 
  -4  -6  15       16.46       12.66      7.16 o 
  -3  -6  15        5.23       -0.55      6.06 o 
  -2  -6  15        6.10       10.46      6.06 o 
  -1  -6  15       62.17       55.60      8.81 o 
   0  -6  15       77.36       84.77     10.46 o 
   1  -6  15       18.63       14.31      6.61 o 
   2  -6  15      113.59      116.70     11.56 o 
   3  -6  15       14.31       12.39      3.83 o 
   4  -6  15        0.17       -1.04      3.29 o 
   5  -6  15        3.34        6.61      5.50 o 
   6  -6  15        0.01        0.55      4.95 o 
   7  -6  15       10.55        5.50      6.06 o 
  -5  -5  15        2.35        6.61      6.61 o 
  -4  -5  15        5.39        5.35      4.95 o 
  -3  -5  15      109.06      133.21     13.21 o 
  -2  -5  15       49.36       44.04      8.26 o 
  -1  -5  15       70.53       63.30      9.36 o 
   0  -5  15       75.15       81.47      9.91 o 
   1  -5  15       60.51       50.64      8.26 o 
   2  -5  15       60.68       58.90      8.26 o 
   3  -5  15       38.19       32.54      4.36 o 
   4  -5  15      114.53      118.30      7.36 o 
   5  -5  15        0.53        2.75      4.95 o 
   6  -5  15       11.64       20.37      6.06 o 
   7  -5  15        0.00        0.00      3.89 o 
  -6  -4  15        2.08       -4.95      5.50 o 
  -5  -4  15        0.00        4.40      5.50 o 
  -4  -4  15       10.51        7.63      4.07 o 
  -3  -4  15       15.16       10.18      7.43 o 
  -2  -4  15       68.36       55.84      6.61 o 
  -1  -4  15        2.94       -3.30      4.40 o 
   0  -4  15        0.13       -2.75      4.40 o 
   1  -4  15        2.66        1.65      4.95 o 
   2  -4  15       19.91       14.39      3.58 o 
   3  -4  15       52.63       43.88      4.48 o 
   4  -4  15       24.75       22.64      4.07 o 
   5  -4  15       25.42       23.02      4.23 o 
   6  -4  15        6.01        6.61      3.89 o 
   7  -4  15        0.17       -0.55      5.50 o 
  -6  -3  15        7.47        7.71      6.06 o 
  -5  -3  15       17.14       14.31      6.61 o 
  -4  -3  15        2.85        1.65      3.50 o 
  -3  -3  15        3.16       -0.12      3.44 o 
  -2  -3  15       11.91       11.84      3.89 o 
  -1  -3  15        2.25        1.65      3.11 o 
   0  -3  15        5.98        6.88      3.50 o 
   1  -3  15        5.18        0.55      3.50 o 
   2  -3  15        1.41        6.04      2.59 o 
   3  -3  15        5.37        4.63      4.36 o 
   4  -3  15       10.92        5.99      2.51 o 
   5  -3  15        5.02        1.97      2.82 o 
   6  -3  15        5.51        8.81      5.50 o 
   7  -3  15        2.44        8.81      4.95 o 
  -7  -2  15        2.62        1.10      5.50 o 
  -6  -2  15        2.02        5.50      6.06 o 
  -5  -2  15       80.24       85.87      9.91 o 
  -4  -2  15       67.20       81.41     11.01 o 
  -3  -2  15       56.42       49.02      3.86 o 
  -2  -2  15       41.88       37.99      3.64 o 
  -1  -2  15      154.93      140.33      6.29 o 
   0  -2  15        7.57        6.14      2.64 o 
   1  -2  15      193.13      165.04      5.13 o 
   2  -2  15       19.49       16.40      2.33 o 
   3  -2  15        2.13       -0.21      1.94 o 
   4  -2  15       60.92       60.80      6.67 o 
   5  -2  15       51.99       56.55      6.02 o 
   6  -2  15        1.38        0.00      4.40 o 
   7  -2  15        2.51        4.40      5.50 o 
  -7  -1  15        0.82       -1.10      5.50 o 
  -6  -1  15        3.78        8.81      6.06 o 
  -5  -1  15       16.70       15.41      4.07 o 
  -4  -1  15       17.49       18.58      4.23 o 
  -3  -1  15        3.75        5.58      2.40 o 
  -2  -1  15       11.00       14.06      2.89 o 
  -1  -1  15       16.76       11.08      2.82 o 
   0  -1  15        0.01       -0.08      2.18 o 
   1  -1  15       23.79       19.99      4.37 o 
   2  -1  15       34.85       33.05      3.79 o 
   3  -1  15        1.30       -0.76      2.82 o 
   4  -1  15       48.77       48.03      4.43 o 
   5  -1  15        1.82       -5.78      5.78 o 
   6  -1  15        1.08        3.85      5.50 o 
   7  -1  15        1.35       -2.20      5.50 o 
  -7   0  15       24.33       18.72      6.61 o 
  -6   0  15        7.92        0.55      4.95 o 
  -5   0  15       65.02       61.10      6.02 o 
  -4   0  15        0.85       -0.28      3.50 o 
  -3   0  15       22.98       18.63      3.35 o 
  -2   0  15       12.39        9.45      2.74 o 
  -1   0  15       33.71       23.87      4.20 o 
   0   0  15        5.20        0.80      2.50 o 
   1   0  15       37.75       30.49      3.70 o 
   2   0  15       27.51       47.66      5.06 o 
   3   0  15       39.14       28.92      4.02 o 
   4   0  15       76.19       64.18      9.39 o 
   5   0  15       20.49       15.92      4.85 o 
   6   0  15       12.61       13.21      6.61 o 
   7   0  15        2.08        5.50      5.50 o 
  -7   1  15      114.00      144.77     12.66 o 
  -6   1  15        0.96        3.30      5.50 o 
  -5   1  15       37.72       45.92      5.24 o 
  -4   1  15       11.47        6.08      3.68 o 
  -3   1  15      112.34      110.15      7.58 o 
  -2   1  15      196.31      173.95      6.88 o 
  -1   1  15        8.00        5.91      2.82 o 
   0   1  15        0.44       -0.79      3.43 o 
   1   1  15      191.63      153.19      7.36 o 
   2   1  15      198.20      199.67      7.84 o 
   3   1  15        3.64        0.61      3.26 o 
   4   1  15       81.05       83.47      5.67 o 
   5   1  15       14.25       20.37      6.61 o 
   6   1  15      256.75      296.71     17.62 o 
   7   1  15       17.78       14.86      6.61 o 
  -7   2  15       84.84       91.38     11.01 o 
  -6   2  15        1.59        1.10      5.50 o 
  -5   2  15      181.55      193.18      9.91 o 
  -4   2  15        7.41       10.73      3.89 o 
  -3   2  15      203.64      207.56     10.12 o 
  -2   2  15       67.26      121.23     12.11 o 
  -1   2  15      183.41      180.02      7.17 o 
   0   2  15      132.66      171.41     12.51 o 
   1   2  15       57.78       62.00      4.77 o 
   2   2  15      203.65      244.27     12.55 o 
   3   2  15       10.40       15.62      3.79 o 
   4   2  15       59.03       50.10      4.83 o 
   5   2  15        0.10        7.71      6.06 o 
   6   2  15        0.45        1.10      6.06 o 
  -7   3  15      171.34      182.21     14.31 o 
  -6   3  15        4.04        6.61      6.06 o 
  -5   3  15      113.69      118.94      8.17 o 
  -4   3  15        0.34        4.73      7.71 o 
  -3   3  15       11.52       15.46      4.46 o 
  -2   3  15      182.02      225.70     10.51 o 
  -1   3  15       93.73       80.06      6.80 o 
   0   3  15      200.85      257.12     11.48 o 
   1   3  15      108.67      133.23     14.04 o 
   2   3  15      137.81      152.95      8.75 o 
   3   3  15        5.10       14.26      4.23 o 
   4   3  15      179.63      191.56     14.86 o 
   5   3  15        5.28       15.96      7.16 o 
  -7   4  15        2.64       11.01      6.61 o 
  -6   4  15       43.37       40.18      8.26 o 
  -5   4  15       26.61       28.07      7.71 o 
  -4   4  15      378.86      397.95     14.98 o 
  -3   4  15      385.34      402.88     20.37 o 
  -2   4  15      209.24      279.35     12.26 o 
  -1   4  15       40.78       38.99      7.71 o 
   0   4  15      334.96      445.95     16.35 o 
   1   4  15       20.13       23.55      5.06 o 
   2   4  15      598.16      596.70     20.04 o 
   3   4  15       62.76       58.87      6.41 o 
   4   4  15       30.44       18.17      7.16 o 
   5   4  15       56.55       64.41     10.46 o 
  -6   5  15        2.01        7.16      6.06 o 
  -5   5  15       12.02       17.62      7.16 o 
  -4   5  15        0.96        6.03      6.33 o 
  -3   5  15        1.92        3.72      4.07 o 
  -1   5  15        0.00        2.49      4.07 o 
   0   5  15       16.78       17.06      5.06 o 
   1   5  15        3.66       12.30      4.46 o 
   2   5  15       16.32       27.80      5.45 o 
   3   5  15        0.08        3.61      4.46 o 
   4   5  15        4.41        9.91      7.16 o 
  -5   6  15        5.29        1.65      6.61 o 
  -4   6  15      124.77      121.19      8.95 o 
  -3   6  15        0.67       -1.80      4.68 o 
  -2   6  15      107.11      119.15      8.75 o 
  -1   6  15        0.00        0.13      4.07 o 
   0   6  15       96.93      131.11     21.19 o 
   1   6  15        3.13        4.55      4.46 o 
   2   6  15       75.21       76.68      7.36 o 
   3   6  15        0.27        2.20      6.61 o 
  -4   7  15       22.17       27.99     10.18 o 
  -3   7  15        8.86       14.04      5.23 o 
  -2   7  15       31.41       58.91      7.01 o 
  -1   7  15       12.17       11.01      5.06 o 
   0   7  15       41.56       63.38      7.40 o 
   1   7  15        1.64        0.64      5.50 o 
   2   7  15       32.35       26.58      5.84 o 
  -4   8  15        0.07        8.26      7.16 o 
  -3   8  15        3.43       -2.54      4.46 o 
  -2   8  15        5.54       10.15      7.16 o 
  -1   8  15        1.11        1.10      5.06 o 
   0   8  15        2.04        1.38      6.88 o 
   1   8  15        0.09        3.08      4.76 o 
  -1   9  15        0.64       -1.65      7.16 o 
   1 -10  16        0.08        2.20      7.71 o 
   2 -10  16        0.10       -1.10      6.61 o 
  -1  -9  16        1.66        1.65      7.16 o 
   0  -9  16        0.34        1.65      6.61 o 
   1  -9  16        1.27       -5.50      5.50 o 
   2  -9  16        0.21        6.06      6.61 o 
   3  -9  16        7.22       15.41      7.71 o 
   4  -9  16        0.01       -4.40      4.40 o 
  -2  -8  16       20.32       17.62      8.26 o 
  -1  -8  16      214.25      211.38     16.51 o 
   0  -8  16        0.67        2.75      6.06 o 
   1  -8  16      399.52      377.07     22.02 o 
   2  -8  16       14.87       22.02      7.16 o 
   3  -8  16      207.46      210.83     15.41 o 
   4  -8  16       25.19       18.72      6.06 o 
   5  -8  16       41.88       54.50      8.81 o 
  -3  -7  16        0.75       -2.75      6.61 o 
  -2  -7  16        3.53        7.16      6.06 o 
  -1  -7  16       37.25       34.13      8.26 o 
   0  -7  16        0.00        2.20      6.06 o 
   1  -7  16       91.97       94.13     11.56 o 
   2  -7  16       26.21       15.41      6.06 o 
   3  -7  16       40.93       42.40      5.16 o 
   4  -7  16       30.26       20.92      6.06 o 
   5  -7  16        6.72        5.50      5.50 o 
   6  -7  16        1.37        1.10      5.50 o 
  -4  -6  16        1.31       -4.95      6.06 o 
  -3  -6  16       16.03       12.66      6.61 o 
  -2  -6  16        2.95        8.26      6.06 o 
  -1  -6  16        0.07        6.06      6.06 o 
   0  -6  16       15.80        7.71      6.06 o 
   1  -6  16       40.25       27.52      7.16 o 
   2  -6  16        0.61       -4.95      4.95 o 
   3  -6  16        0.05       -0.03      3.30 o 
   4  -6  16        3.03        4.40      4.95 o 
   5  -6  16       14.76        8.26      5.50 o 
  -4  -5  16       26.67       19.70      5.23 o 
  -3  -5  16       11.22       16.65      4.46 o 
  -2  -5  16        0.06       -4.95      4.95 o 
  -1  -5  16      102.64       87.53     10.46 o 
   0  -5  16      227.78      247.16     16.51 o 
   1  -5  16      198.75      168.44     13.21 o 
   2  -5  16       86.21       66.89      5.68 o 
   3  -5  16        1.01       -2.36      3.16 o 
   4  -5  16       11.24       13.30      3.68 o 
   6  -5  16        5.72        0.55      5.50 o 
  -5  -4  16        0.32        7.16      6.06 o 
  -4  -4  16       11.92       11.36      4.23 o 
  -3  -4  16        0.04       -3.29      3.29 o 
  -2  -4  16        3.85        8.23      4.07 o 
  -1  -4  16       45.42       32.16      6.88 o 
   0  -4  16      201.28      211.86     10.31 o 
   1  -4  16      110.35       96.88     10.46 o 
   2  -4  16      102.57       90.12      6.08 o 
   3  -4  16        0.01        1.46      2.59 o 
   4  -4  16        0.58        2.40      3.68 o 
   5  -4  16       29.07       26.97      7.16 o 
   6  -4  16        3.42       -1.65      5.50 o 
   7  -4  16       10.75        6.61      6.06 o 
  -6  -3  16        0.45        1.10      6.06 o 
  -5  -3  16       32.40       23.12      7.16 o 
  -4  -3  16       11.82       14.52      4.07 o 
  -3  -3  16       41.37       41.59      3.94 o 
  -2  -3  16        6.82       12.90      4.07 o 
  -1  -3  16       11.99        4.06      3.68 o 
   0  -3  16       21.30       33.26      5.06 o 
   1  -3  16       13.20       14.66      3.29 o 
   2  -3  16        8.20        6.14      3.68 o 
   3  -3  16        0.07       -1.39      2.59 o 
   4  -3  16      129.01      115.83      6.53 o 
   5  -3  16        2.57        1.65      5.50 o 
   6  -3  16       26.42       23.12      6.61 o 
   7  -3  16       49.54       63.85      8.81 o 
  -6  -2  16        0.97       -1.10      4.95 o 
  -5  -2  16       32.25       27.52      7.71 o 
  -4  -2  16      108.62      134.89      8.81 o 
  -3  -2  16       41.30       35.43      3.73 o 
  -2  -2  16       78.43       62.36      4.68 o 
  -1  -2  16        5.19        4.34      2.64 o 
   0  -2  16      876.19      838.14     20.11 o 
   1  -2  16        7.80        9.37      3.15 o 
   2  -2  16      123.06      106.20      6.12 o 
   3  -2  16       49.97       34.18      4.68 o 
   4  -2  16       18.06       27.17      3.91 o 
   5  -2  16       76.93       81.47      9.36 o 
   6  -2  16        5.79       12.11      6.06 o 
   7  -2  16        0.12        9.91      6.06 o 
  -6  -1  16       22.23       27.52      7.71 o 
  -5  -1  16        2.87        2.20      5.50 o 
  -4  -1  16      137.62      143.41      8.93 o 
  -3  -1  16        3.08        3.43      2.46 o 
  -2  -1  16       38.92       41.34      3.96 o 
  -1  -1  16        0.81       -1.59      2.50 o 
   0  -1  16       15.81       20.09      3.47 o 
   1  -1  16        0.00       -1.76      2.50 o 
   2  -1  16       12.53       11.72      3.06 o 
   3  -1  16        6.04        6.24      3.18 o 
   4  -1  16      137.96      141.25      7.06 o 
   5  -1  16        0.09        1.10      5.50 o 
   6  -1  16       16.94        1.65      6.06 o 
  -6   0  16        1.01        6.06      5.50 o 
  -5   0  16        7.28       10.46      6.61 o 
  -4   0  16        9.80        1.35      5.78 o 
  -3   0  16        0.24       -2.50      2.50 o 
  -2   0  16       34.13       28.07      3.64 o 
  -1   0  16        0.93        0.00      2.59 o 
   0   0  16       19.14       14.96      3.38 o 
   1   0  16        0.08       -2.06      2.59 o 
   2   0  16       49.61       65.89      8.99 o 
   3   0  16        0.79       -2.74      2.74 o 
   4   0  16       35.24       36.50      4.23 o 
   5   0  16       18.28       22.02      7.16 o 
   6   0  16        1.51       -4.95      4.95 o 
  -6   1  16       26.60       40.74      7.71 o 
  -5   1  16       51.76       54.50      8.81 o 
  -4   1  16        4.44        0.55      3.44 o 
  -3   1  16       99.53       89.70      7.19 o 
  -2   1  16      179.78      170.76      7.29 o 
  -1   1  16        4.09        4.64      3.15 o 
   0   1  16       64.09       75.91      5.59 o 
   1   1  16      195.15      164.65      9.61 o 
   2   1  16        7.93       18.58      3.59 o 
   3   1  16       55.81       43.02      4.65 o 
   4   1  16       20.75       25.87      7.16 o 
   5   1  16        9.02       15.41      6.06 o 
   6   1  16        2.97        9.91      6.06 o 
  -6   2  16        1.03        0.00      5.50 o 
  -5   2  16        0.15       -3.30      5.50 o 
  -4   2  16        5.25        0.00      3.50 o 
  -3   2  16        9.07       12.06      4.23 o 
  -2   2  16       33.37       41.18      9.36 o 
  -1   2  16        0.06        6.33      3.89 o 
   0   2  16        6.60        8.67      3.03 o 
   1   2  16       41.36       48.33      4.65 o 
   2   2  16        8.42        7.91      3.27 o 
   3   2  16       29.07       30.81      4.20 o 
   4   2  16        1.67        4.95      5.50 o 
   5   2  16        4.37        3.85      6.06 o 
  -6   3  16        2.59       -0.55      5.50 o 
  -5   3  16        2.04        2.20      6.06 o 
  -4   3  16        9.94       17.74      6.33 o 
  -3   3  16        1.23        5.97      3.83 o 
  -2   3  16        3.90        7.16      3.89 o 
  -1   3  16       10.60       19.98      7.16 o 
   0   3  16        1.56       -1.07      3.68 o 
   1   3  16        1.67        3.30      3.89 o 
   2   3  16        4.11       14.41      4.46 o 
   3   3  16        0.33        1.38      3.89 o 
   4   3  16        1.81        7.16      6.06 o 
   5   3  16        4.95        4.95      6.61 o 
  -6   4  16       60.44       66.61      9.91 o 
  -5   4  16        3.12        2.20      6.06 o 
  -4   4  16       63.84       71.24      7.19 o 
  -3   4  16        0.07        3.07      4.07 o 
  -2   4  16      110.10      120.16      8.56 o 
  -1   4  16        9.61        6.66      4.68 o 
   0   4  16       96.81      130.60     10.73 o 
   1   4  16       37.57       44.04      6.23 o 
   2   4  16       49.12       64.13      7.01 o 
   3   4  16        4.17        0.00      4.28 o 
   4   4  16       51.31       63.85      9.91 o 
  -5   5  16        3.35       -1.65      5.50 o 
  -4   5  16        0.01        0.85      5.78 o 
  -3   5  16       14.98        9.63      4.28 o 
  -2   5  16        0.37       12.64      4.62 o 
  -1   5  16       23.95       29.87      5.63 o 
   0   5  16        0.01        1.44      4.40 o 
   1   5  16       25.77       33.46      6.02 o 
   2   5  16        0.26       -1.85      4.23 o 
   3   5  16        5.12       -1.65      6.06 o 
  -4   6  16        0.94        3.59      4.46 o 
  -3   6  16        0.55        2.68      4.46 o 
  -2   6  16        6.94       11.84      5.06 o 
  -1   6  16       19.85       13.76      5.06 o 
   0   6  16        0.93        4.60      4.46 o 
   1   6  16        7.90       11.98      8.81 o 
   2   6  16        0.00       -1.32      4.46 o 
  -4   7  16        0.34       -2.20      6.61 o 
  -3   7  16      109.89      137.50     10.12 o 
  -2   7  16        0.64        3.58      4.28 o 
  -1   7  16       55.36       73.58      7.97 o 
   0   7  16       59.11       99.76      8.95 o 
   1   7  16       64.32       63.19      7.58 o 
   2   7  16       10.07        8.26      6.61 o 
  -2   8  16        0.12       -1.47      4.62 o 
  -1   8  16        0.71        1.38      7.43 o 
   0   8  16        1.37        7.71      7.71 o 
   0  -9  17        0.00        0.55      6.61 o 
   1  -9  17        0.51        4.95      6.61 o 
   2  -9  17        0.38        3.30      6.61 o 
  -1  -8  17        0.08       -6.61      6.61 o 
   0  -8  17        5.12       12.11      7.16 o 
   1  -8  17        0.35       -5.50      5.50 o 
   2  -8  17        3.88        9.91      7.16 o 
   3  -8  17        0.26       -2.26      3.83 o 
   4  -8  17        0.94       -2.75      5.50 o 
  -2  -7  17        5.77       11.01      7.71 o 
  -1  -7  17        1.54       -2.20      6.06 o 
   0  -7  17        6.02        1.65      6.61 o 
   1  -7  17        0.48       -4.95      5.50 o 
   2  -7  17        2.60        2.20      6.06 o 
   3  -7  17        3.98        2.15      3.83 o 
  -3  -6  17        2.88        3.20      4.23 o 
  -2  -6  17        7.01       10.46      7.16 o 
  -1  -6  17        0.65       -5.50      5.50 o 
   0  -6  17       29.98       31.93      7.71 o 
   1  -6  17       10.29        2.75      5.50 o 
   2  -6  17        8.23        2.20      6.06 o 
   3  -6  17       16.04       12.66      6.61 o 
  -4  -5  17        2.52        0.55      6.61 o 
  -3  -5  17        7.87        4.95      4.36 o 
  -2  -5  17        0.09       -1.10      3.68 o 
  -1  -5  17       27.41       25.25      9.08 o 
   0  -5  17        8.22        7.71      6.06 o 
   1  -5  17       17.69        5.50      5.50 o 
   2  -5  17       18.18       19.82      6.61 o 
   3  -5  17        0.82        0.55      4.95 o 
   5  -5  17        2.17       -2.20      5.50 o 
  -4  -4  17        7.62        4.83      4.46 o 
  -3  -4  17        3.54        3.03      3.89 o 
  -2  -4  17        7.23        6.19      4.07 o 
  -1  -4  17        0.42       -3.36      6.06 o 
   0  -4  17        0.20       -3.58      3.89 o 
   1  -4  17        0.06       -0.17      3.68 o 
   2  -4  17        1.46        0.32      3.68 o 
   3  -4  17       17.47        6.61      4.28 o 
   4  -4  17        0.01       -4.40      4.40 o 
   5  -4  17       18.76       11.56      6.61 o 
  -5  -3  17        5.24        2.20      6.06 o 
  -4  -3  17       35.08       31.59      5.24 o 
  -3  -3  17       26.11       21.78      4.62 o 
  -2  -3  17       27.77       24.52      3.64 o 
  -1  -3  17      262.61      199.67     10.54 o 
   0  -3  17       46.96       45.69      4.67 o 
   1  -3  17      340.65      254.71      9.27 o 
   2  -3  17       21.72       28.12      4.13 o 
   3  -3  17       26.65       17.24      3.81 o 
   4  -3  17        7.65        4.95      6.06 o 
   5  -3  17        3.66       -2.75      4.95 o 
   6  -3  17        0.56       11.01      5.50 o 
  -5  -2  17       21.44       28.62      7.71 o 
  -4  -2  17       24.60       20.94      5.78 o 
  -3  -2  17      124.77      104.37      7.97 o 
  -2  -2  17       78.68       72.58      5.10 o 
  -1  -2  17        0.30       -2.25      2.82 o 
   0  -2  17        3.46        6.06      3.15 o 
   1  -2  17       11.77       10.16      3.38 o 
   2  -2  17       21.35       17.33      3.70 o 
   3  -2  17      225.51      201.47      8.25 o 
   4  -2  17        3.46        7.71      5.50 o 
   5  -2  17       67.91       71.01      9.36 o 
   6  -2  17       28.59       39.08      8.26 o 
  -5  -1  17        7.06       10.46      6.06 o 
  -4  -1  17        0.34       -0.83      3.89 o 
  -3  -1  17        1.17       -2.82      2.82 o 
  -2  -1  17        9.88       12.01      3.05 o 
  -1  -1  17      127.92       97.30      6.07 o 
   0  -1  17        0.33        0.80      2.92 o 
   1  -1  17      118.65       91.21      5.93 o 
   2  -1  17       10.39        9.99      3.35 o 
   3  -1  17        1.12       -1.71      3.15 o 
   4  -1  17        0.16        4.95      6.06 o 
   5  -1  17        0.01       -2.20      5.50 o 
  -5   0  17        2.57        3.85      6.06 o 
  -4   0  17        0.88        0.55      3.89 o 
  -3   0  17        1.85       -2.66      2.66 o 
  -2   0  17        7.30        6.76      2.99 o 
  -1   0  17       37.57       28.82      4.02 o 
   0   0  17        8.96        4.38      3.15 o 
   1   0  17       38.04       24.75      4.07 o 
   2   0  17        0.19        3.44      2.96 o 
   3   0  17        4.44       -2.04      3.03 o 
   4   0  17        2.51       -3.30      4.95 o 
   5   0  17        0.10       -3.30      5.50 o 
  -5   1  17       13.84       11.01      6.61 o 
  -4   1  17       19.26       22.08      4.67 o 
  -3   1  17        0.95       -0.55      3.50 o 
  -2   1  17       23.00       17.79      3.47 o 
  -1   1  17      167.20      144.38      7.03 o 
   0   1  17       87.03       95.87      5.89 o 
   1   1  17       71.01       50.75      6.12 o 
   2   1  17       10.64       11.84      3.38 o 
   3   1  17        7.37       11.71      3.70 o 
   4   1  17        0.01        1.10      5.50 o 
   5   1  17        0.19        1.10      5.50 o 
  -5   2  17       65.76       50.64      8.81 o 
  -4   2  17       31.35       28.88      7.98 o 
  -3   2  17       44.64       56.10      6.23 o 
  -2   2  17       30.83       25.88      4.85 o 
  -1   2  17        7.47        5.50      4.28 o 
   0   2  17       10.81       14.80      3.50 o 
   1   2  17       19.31       17.58      4.42 o 
   2   2  17       16.25       22.44      4.25 o 
   3   2  17       37.79       37.95      5.63 o 
   4   2  17       35.04       26.42      7.16 o 
  -5   3  17       11.69       17.62      7.16 o 
  -4   3  17        6.29        5.30      4.23 o 
  -3   3  17       39.93       39.67      5.84 o 
  -2   3  17       30.82       34.49      6.06 o 
  -1   3  17       21.23       20.27      5.06 o 
   0   3  17       47.96       56.23      6.58 o 
   1   3  17       19.77       24.78      5.24 o 
   2   3  17       34.18       38.49      5.63 o 
   3   3  17        9.49        9.36      6.33 o 
   4   3  17       25.79       29.73      8.26 o 
  -5   4  17        0.16       -3.30      6.06 o 
  -4   4  17        5.67        9.08      4.67 o 
  -3   4  17      125.62      135.69      9.32 o 
  -2   4  17        1.67       17.53      4.85 o 
  -1   4  17        4.87        5.94      4.46 o 
   0   4  17       37.97       53.35      6.41 o 
   1   4  17       92.07       85.36      8.53 o 
   2   4  17       24.41       27.96      5.41 o 
   3   4  17        8.07       11.01      7.16 o 
  -4   5  17        7.22        5.23      4.28 o 
  -3   5  17       13.48        8.83      4.85 o 
  -2   5  17        0.92        8.81      4.67 o 
  -1   5  17        1.44       -4.28      4.28 o 
   0   5  17        0.16        2.20      4.28 o 
   1   5  17       18.74       20.18      8.53 o 
   2   5  17        0.00       -4.13      4.28 o 
  -3   6  17       15.06       19.42      8.53 o 
  -2   6  17        0.00       -3.83      3.83 o 
  -1   6  17        0.03       -1.65      4.28 o 
   0   6  17        1.28        9.49      5.02 o 
   1   6  17        2.08        2.73      4.46 o 
   2   6  17        0.12       -5.50      5.50 o 
  -3   7  17       36.43       34.68      9.36 o 
  -2   7  17        7.15       13.04      5.63 o 
  -1   7  17        6.51        7.37      8.53 o 
   0   7  17        2.24        5.67      5.02 o 
   0  -8  18        3.35        6.06      7.71 o 
   1  -8  18       57.58       78.17     12.11 o 
   2  -8  18        0.37       -0.55      6.06 o 
  -1  -7  18      133.97      188.81     16.51 o 
   0  -7  18        7.77       12.11      7.16 o 
   1  -7  18      142.82      214.68     16.51 o 
   2  -7  18       24.59       30.28      8.26 o 
  -3  -6  18        0.21       -0.55      6.06 o 
  -2  -6  18        0.00        6.49      4.36 o 
  -1  -6  18        5.41       11.01      7.16 o 
   0  -6  18        5.37        6.61      7.16 o 
   1  -6  18       20.48       14.31      7.16 o 
   2  -6  18        4.27       10.46      7.16 o 
   3  -6  18        8.11       13.21      6.61 o 
  -3  -5  18        0.00        0.43      4.36 o 
  -2  -5  18       10.90        4.93      4.62 o 
  -1  -5  18        1.84       -4.40      4.40 o 
   0  -5  18        0.00       -3.52      7.71 o 
   1  -5  18        0.38        0.46      3.68 o 
   2  -5  18        4.78        3.55      4.23 o 
   3  -5  18        1.74        2.65      4.07 o 
   4  -5  18        0.23       -1.65      5.50 o 
  -3  -4  18       20.71        7.98      7.43 o 
  -2  -4  18       18.97       14.20      4.68 o 
  -1  -4  18       33.36       22.44      6.06 o 
   0  -4  18       50.08       62.09      7.43 o 
   1  -4  18       23.01       16.67      4.85 o 
   2  -4  18       75.56       61.98      9.36 o 
   3  -4  18        5.87        3.04      4.07 o 
   4  -4  18       57.62       41.84      8.81 o 
  -4  -3  18        3.80        2.20      6.61 o 
  -3  -3  18       27.51       28.37      8.26 o 
  -2  -3  18       12.16       19.85      3.64 o 
  -1  -3  18       11.33        8.53      3.22 o 
   0  -3  18        4.98        1.48      3.24 o 
   1  -3  18        0.58        5.63      3.27 o 
   2  -3  18        5.22       40.43      9.91 o 
   3  -3  18        3.25        4.98      5.23 o 
   4  -3  18        1.17        7.16      6.06 o 
  -4  -2  18       60.50       59.61      6.97 o 
  -3  -2  18       30.12       26.57      5.41 o 
  -2  -2  18      248.61      223.83      8.58 o 
  -1  -2  18        9.62       11.71      3.32 o 
   0  -2  18      527.43      568.54     15.98 o 
   1  -2  18        2.85        6.92      3.27 o 
   2  -2  18      280.15      259.15      9.53 o 
   3  -2  18        4.94        7.71      6.06 o 
   4  -2  18       93.83       90.28     11.01 o 
  -4  -1  18        1.55        2.32      4.46 o 
  -3  -1  18        0.00       -3.89      3.89 o 
  -2  -1  18       19.24       55.90     15.69 o 
  -1  -1  18        3.14        2.54      2.96 o 
   0  -1  18      124.43      146.95      7.25 o 
   1  -1  18        0.12       -1.62      2.82 o 
   2  -1  18       31.19       34.56      4.34 o 
   3  -1  18        1.31        2.67      4.07 o 
   4  -1  18        0.32        5.50      6.61 o 
  -4   0  18        0.42        0.00     11.01 o 
  -3   0  18        0.35       -3.89      3.89 o 
  -2   0  18       10.67       14.58      3.47 o 
  -1   0  18       13.42       10.36      3.47 o 
   0   0  18       95.68       94.98      6.12 o 
   1   0  18        1.57        2.26      3.38 o 
   2   0  18       14.92        8.59      3.59 o 
   3   0  18        0.30       -3.01      3.68 o 
   4   0  18        2.07       -5.50      5.50 o 
  -4   1  18       27.26       28.34      5.41 o 
  -3   1  18        2.32        0.72      4.13 o 
  -2   1  18        2.92        0.73      3.06 o 
  -1   1  18       30.96       22.89      3.82 o 
   0   1  18       11.96       12.09      3.70 o 
   1   1  18        4.54       -3.18      3.18 o 
   2   1  18        7.23       14.68      3.81 o 
   3   1  18       27.18       27.53      5.24 o 
   4   1  18       17.90       20.92      6.61 o 
  -4   2  18       11.45       11.19      4.62 o 
  -3   2  18        6.39       13.52      4.85 o 
  -2   2  18       63.10       68.14      9.08 o 
  -1   2  18       87.88       98.32      7.97 o 
   0   2  18       89.59      107.36      9.91 o 
   1   2  18       38.12       33.19      4.55 o 
   2   2  18        4.01       10.18      4.28 o 
   3   2  18        0.99        5.50      6.06 o 
  -4   3  18       17.75       14.23      5.02 o 
  -3   3  18       11.14       11.33      4.62 o 
  -2   3  18       39.22       44.70      6.19 o 
  -1   3  18       72.91       68.09      7.19 o 
   0   3  18       25.00       39.76      6.23 o 
   1   3  18       61.78       67.82      7.01 o 
   2   3  18        0.02       -0.28      4.28 o 
  -4   4  18        0.10        0.00      6.61 o 
  -3   4  18        2.31        5.23      4.68 o 
  -2   4  18        1.04        2.07      4.07 o 
  -1   4  18       15.09       10.70      4.85 o 
   0   4  18        0.03       11.10      4.85 o 
   1   4  18        1.73        7.16      4.67 o 
   2   4  18        0.68        2.90      7.43 o 
  -3   5  18        1.28        3.11      4.46 o 
  -2   5  18       11.03       10.64      4.85 o 
  -1   5  18        8.84       11.28      5.06 o 
   0   5  18        3.35        2.71      7.16 o 
   1   5  18        1.57        1.98      5.50 o 
   2   5  18        9.69       18.17      7.71 o 
  -2   6  18        0.21       -1.10      4.67 o 
  -1   6  18       17.62       16.87      7.16 o 
   0   6  18        5.08        6.06      9.91 o 
   0  -7  19      133.13      201.47     16.51 o 
   1  -7  19       21.49       31.38      9.36 o 
   2  -7  19       97.86      133.21     14.31 o 
  -1  -6  19       39.01       43.90      8.53 o 
   0  -6  19       18.17       25.49      5.80 o 
   1  -6  19        6.74        8.26      7.16 o 
   2  -6  19       47.40       55.60      9.36 o 
  -2  -5  19        0.00        4.32      4.76 o 
  -1  -5  19        2.31        7.55      4.76 o 
   0  -5  19        1.75       -4.07      4.07 o 
   1  -5  19        1.18       -1.81      4.07 o 
   2  -5  19        0.27        2.85      4.95 o 
  -3  -4  19       54.70       57.80      9.36 o 
  -2  -4  19       13.39       13.10      4.85 o 
  -1  -4  19       57.56       56.24      5.15 o 
   0  -4  19       25.04       23.71      4.11 o 
   1  -4  19       52.79       42.31      4.93 o 
   2  -4  19       25.61       24.77     12.39 o 
   3  -4  19       46.56       56.20      7.01 o 
  -3  -3  19       15.22       24.78      5.24 o 
  -2  -3  19        4.42       13.67      4.36 o 
  -1  -3  19       14.05       11.27      3.38 o 
   0  -3  19        0.36        3.79      3.32 o 
   1  -3  19       18.17       20.35      4.05 o 
   2  -3  19       12.98       15.69      4.67 o 
   3  -3  19       20.28       23.12      5.06 o 
  -3  -2  19       26.89       33.84      6.02 o 
  -2  -2  19        7.63        6.68      4.46 o 
  -1  -2  19       54.93       50.87      8.51 o 
   0  -2  19        0.88        2.91      3.15 o 
   1  -2  19       45.37       46.96      4.97 o 
   2  -2  19        2.78        2.03      3.68 o 
   3  -2  19       16.75       16.24      4.67 o 
  -3  -1  19        0.39       -2.12      9.08 o 
  -2  -1  19        2.34       -0.11      3.35 o 
  -1  -1  19        0.66       -3.15      5.93 o 
   0  -1  19        0.14        0.24      3.06 o 
   1  -1  19        0.27        3.35      4.68 o 
   2  -1  19        6.21        8.78      4.46 o 
   3  -1  19        0.00       -3.30      6.06 o 
  -3   0  19        2.39       -1.24      4.13 o 
  -2   0  19        0.96        3.79      4.56 o 
  -1   0  19        0.09       -3.08      3.19 o 
   0   0  19        0.01        0.00      3.18 o 
   1   0  19        2.05       -3.19      3.19 o 
   2   0  19        6.35        6.13      4.46 o 
   3   0  19        0.05       -3.85      6.06 o 
  -3   1  19        0.31       -1.44      4.40 o 
  -2   1  19       28.90       23.69      7.98 o 
  -1   1  19       14.17        6.91      3.54 o 
   0   1  19        3.14        1.60      3.27 o 
   1   1  19       37.23       29.43      6.94 o 
   2   1  19        0.69        0.00      4.28 o 
  -3   2  19        6.10       -0.28      3.89 o 
  -2   2  19       20.49       15.90      4.85 o 
  -1   2  19        2.14        5.17      4.46 o 
   0   2  19        2.45        6.61      4.23 o 
   1   2  19       23.88       18.65      5.24 o 
   2   2  19        4.76        6.33      4.67 o 
  -3   3  19        0.07       -0.10      4.23 o 
  -2   3  19        6.70        7.71      6.61 o 
  -1   3  19        2.57        1.20      4.46 o 
   0   3  19        7.10        7.46      4.85 o 
   1   3  19        8.28       10.81      4.85 o 
   2   3  19        0.11       -5.50      5.50 o 
  -3   4  19       17.68       20.92      7.16 o 
  -2   4  19        6.43       -4.23      4.23 o 
  -1   4  19        0.17        6.36      6.06 o 
   0   4  19        1.35        5.86      8.53 o 
   1   4  19       11.05        1.10      6.61 o 
   0  -5  20        1.92       -4.46      4.46 o 
   1  -5  20        1.46       -2.75      6.61 o 
   2  -5  20        0.29       -1.65      6.06 o 
  -1  -4  20        4.36        5.01      3.64 o 
   0  -4  20        6.49        7.27      4.18 o 
   1  -4  20        1.24        4.50      4.46 o 
   2  -4  20        6.37       19.27      7.71 o 
  -2  -3  20       38.03       69.18      7.36 o 
  -1  -3  20        1.59        5.26      3.32 o 
   0  -3  20       30.91       34.40      4.51 o 
   1  -3  20        3.81        7.48      4.62 o 
   2  -3  20       45.91       80.37     11.01 o 
  -3  -2  20        0.61       -1.10      6.61 o 
  -2  -2  20       28.34       41.05      6.41 o 
  -1  -2  20        0.03        3.59      4.08 o 
   0  -2  20       23.82       33.19      4.65 o 
   1  -2  20        0.18       -3.68      3.68 o 
   2  -2  20       12.51       19.47      6.88 o 
  -3  -1  20        5.03        6.06      7.16 o 
  -2  -1  20       21.79       18.81      5.63 o 
  -1  -1  20        1.15        1.21      3.24 o 
   0  -1  20       25.81       24.79      4.43 o 
   1  -1  20        0.26        1.82      4.46 o 
   2  -1  20       16.67       19.82      7.16 o 
  -3   0  20        0.78       -3.30      5.50 o 
  -2   0  20       18.45       22.17      7.71 o 
  -1   0  20        2.13        0.69      3.56 o 
   0   0  20       26.12       30.81      4.84 o 
   1   0  20        8.98        6.32      4.46 o 
   2   0  20       15.55       18.17      7.16 o 
  -3   1  20        1.57        4.40      6.06 o 
  -2   1  20       19.62       36.06      6.23 o 
  -1   1  20        2.60        6.62      3.79 o 
   0   1  20       19.02       33.18      4.93 o 
   1   1  20       14.50       20.37      5.45 o 
   2   1  20        3.50        8.81      7.16 o 
  -2   2  20        0.03        8.81      6.06 o 
  -1   2  20        2.13       -0.28      4.28 o 
   0   2  20        4.40        2.82      4.68 o 
   1   2  20        0.67        5.50      7.16 o 
  -1   3  20       23.89       25.94     10.46 o 
   0   3  20        1.49       -0.55      6.61 o 
   0  -1  21        0.03       -6.61      6.61 o 
                                                 
